# Supplementary material for: Nanonets Collect Cancer Secretome from Pericellular Space
Source: PLoS One. 2016 Apr 21;11(4):e0154126. doi: 10.1371/journal.pone.0154126 (PMC4839576; doi:10.1371/journal.pone.0154126)
Supplement: S1 Table — (A) List of 67 proteins identified in both trials of 2h_N and 2h_CM. (B) List of 55 other proteins identified in both trials of 2h_N. (C) List of 14 other proteins identified in both trials of 2h_CM. (D) List of proteins identified in 4h nanonets from HeLa cells pre-treated by DMEM for 4h. (E) List of proteins identified in 4h nanonets from HeLa cells pre-treated by stromal cell conditioned DMEM for 4h. (F) List of proteins identified in 24h CM from HeLa cells pre-treated by DMEM for 4h. (G) List of proteins identified in 24h CM from HeLa cells pre-treated by stromal cell conditioned DMEM for 4h. (H) List of proteins identified in the temporal profiles (N_0, N_4, N_8, N_12) with molecular function and unique peptide number. (I) MS data for additional control experiment 2h_CM no cells. (XLSX) [file pone.0154126.s009.xlsx]

## Sheet: Table A 
Table A. List of 67 proteins identified in both trials of "2h N" and "2h CM".																			NN-score	Signal Peptide	Secretome	Signal	None	Both
UniProt entry	Unique peptide hit in 2h N-I	Unique peptide hit in 2h N-II	Total peptide hit in 2h N-I	Total peptide hit in 2h N-II	Unique peptide hit in 2h CM-I	Unique peptide hit in 2h CM-II	Total peptide hit in 2h CM-I	Total peptide hit in 2h CM-II	NN-score	Odds	Weight by prior	SignalP	Predicted secretory protein	HeLa secretome?	Subcellular location				-	Yes		1
1433B_HUMAN	5	4	6	5	6	4	7	5	0.352	0.659	0.001	No	/	/	Cytoplasm				-	Yes		1
1433E_HUMAN	7	4	9	5	5	3	7	3	0.33	0.61	0.001	No	/	/	Cytoplasm				-	Yes		1
1433Z_HUMAN	4	3	5	6	4	3	6	4	0.252	0.481	0.001	No	/	+	Cytoplasm				0.88	Yes				1
A2MG_HUMAN	10	14	113	93	15	12	185	179	0.596	1.404	0.003	Yes	+	/	Secreted				0.851	Yes				1
ACTA_HUMAN	13	10	30	26	11	7	27	18	0.505	1.026	0.002	No	+	+	Cytoplasm				0.848	Yes				1
ACTB_HUMAN	7	7	27	25	5	4	8	7	0.498	1.014	0.002	No	/	/	Cytoplasm				0.825	Yes				1
ACTN1_HUMAN	3	4	3	4	3	5	3	5	0.431	0.847	0.002	No	/	+	Cytoplasm/Membrane				0.791	No	1
ANT3_HUMAN	3	3	10	8	3	3	5	4	0.645	1.653	0.003	Yes	+	+	Secreted				0.784	No	1
APOA1_HUMAN	3	2	11	8	4	2	19	15	0.848	4.266	0.009	Yes	+	/	Secreted				0.696	Yes				1
APOB_HUMAN	8	11	16	20	12	14	29	27	-	-	-	Yes	+	/	Cytoplasm/Secreted				0.682	No	1
APOE_HUMAN	4	4	21	7	4	3	16	17	0.88	5.064	0.01	Yes	+	/	Secreted				0.676	Yes				1
CAD13_HUMAN	3	3	3	4	4	3	4	3	0.601	1.438	0.003	Yes	+	+	Membrane				0.672	No	1
CERU_HUMAN	5	6	8	8	8	7	12	12	0.676	1.869	0.004	Yes	+	/	Secreted				0.645	Yes				1
CLIC1_HUMAN	3	3	5	4	2	2	2	2	0.395	0.735	0.001	No	/	/	Nucleus/Cytoplasm/Membrane				0.628	No	1
CNTN1_HUMAN	9	5	9	6	8	8	9	10	0.621	1.53	0.003	Yes	+	+	Membrane				0.626	Yes				1
CO1A1_HUMAN	5	5	11	11	6	5	17	11	0.206	0.405	0.001	Yes	+	/	Secreted				0.621	Yes				1
CO1A2_HUMAN	6	3	13	8	6	4	11	7	0.337	0.653	0.001	Yes	+	/	Secreted				0.618	Yes				1
CO2A1_HUMAN	4	4	5	8	5	5	15	8	0.126	0.264	0.001	Yes	+	/	Secreted				0.601	Yes				1
CO3_HUMAN	9	12	91	84	9	11	64	77	0.618	1.51	0.003	Yes	+	+	Secreted				0.596	Yes				1
CO3A1_HUMAN	5	3	9	7	6	4	14	12	0.255	0.496	0.001	Yes	+	+	Secreted				0.589	Yes				1
CO4A_HUMAN	9	12	18	25	7	8	9	15	0.399	0.754	0.002	Yes	+	/	Secreted				0.582	No	1
CO5_HUMAN	4	3	5	4	3	2	3	2	0.626	1.508	0.003	Yes	+	/	Secreted				0.576	Yes				1
CO5A1_HUMAN	5	3	7	5	7	5	12	10	0.053	0.129	0	Yes	+	/	Secreted				0.569	No	1
CO6A1_HUMAN	6	6	15	17	4	3	6	7	0.234	0.451	0.001	Yes	+	+	Secreted				0.562	No	1
CO6A3_HUMAN	11	10	12	12	6	6	7	6	0.321	0.592	0.001	Yes	+	/	Secreted				0.554	Yes				1
COF1_HUMAN	5	4	8	5	4	4	8	9	0.628	1.756	0.004	No	+	+	Cytoplasm				0.553	Yes				1
COMP_HUMAN	10	11	26	28	6	5	10	13	0.267	0.502	0.001	Yes	+	/	Secreted				0.549	No	1
EF1A1_HUMAN	5	4	7	10	2	2	3	3	0.155	0.317	0.001	No	/	+	Cytoplasm/Nucleus				0.544	No	1
FBLN1_HUMAN	11	12	46	59	5	5	6	6	0.589	1.373	0.003	Yes	+	/	Secreted				0.524	Yes				1
FETA_HUMAN	3	3	49	47	3	3	30	36	0.696	2.008	0.004	Yes	+	+	Secreted				0.51	No	1
FINC_HUMAN	31	28	61	62	21	16	34	26	0.369	0.682	0.001	Yes	+	+	Secreted				0.509	Yes				1
FLNA_HUMAN	25	22	27	25	10	10	10	10	0.446	0.883	0.002	No	/	+	Cytoplasm				0.507	No	1
G3P_HUMAN	5	7	16	17	7	5	12	8	0.467	0.919	0.002	No	/	+	Cytoplasm				0.505	No	1
GELS_HUMAN	13	16	55	63	8	11	25	25	0.553	1.215	0.002	Yes	+	/	Cytoplasm/Secreted				0.498	No			1
HBA_HUMAN	5	5	102	91	4	4	93	94	0.349	0.645	0.001	No	/	+	Other				0.469	No			1
HBB_HUMAN	4	4	36	38	3	4	42	46	0.469	0.91	0.002	No	/	+	Other				0.469	No			1
ITIH1_HUMAN	2	3	7	7	3	4	6	9	0.524	1.108	0.002	Yes	+	+	Secreted				0.468	Yes		1
ITIH2_HUMAN	10	10	65	53	8	10	47	61	0.509	1.053	0.002	Yes	+	/	Secreted				0.467	No			1
ITIH3_HUMAN	12	12	41	33	9	9	25	21	0.576	1.311	0.003	Yes	+	+	Secreted				0.446	No			1
ITIH4_HUMAN	3	2	5	6	2	2	4	3	0.406	0.778	0.002	Yes	+	+	Secreted				0.431	No			1
KCD12_HUMAN	3	2	3	2	2	4	2	5	0.791	3.187	0.006	No	+	+	Membrane				0.407	No			1
LAMB1_HUMAN	6	3	6	3	4	6	4	6	0.352	0.654	0.001	Yes	+	+	Secreted				0.406	Yes		1
LDHA_HUMAN	4	3	4	4	2	2	3	3	0.549	1.192	0.002	No	+	/	Cytoplasm				0.399	Yes		1
LDHB_HUMAN	6	5	9	6	5	4	7	4	0.569	1.244	0.002	No	+	+	Cytoplasm				0.395	No			1
LRP1_HUMAN	6	9	6	9	12	13	13	15	-	-	-	Yes	+	/	Membrane/Cytoplasm/Nucleus				0.369	Yes		1
MYH9_HUMAN	4	6	4	6	6	2	6	2	0.075	0.173	0	No	/	/	Cytoplasm				0.359	Yes		1
NCAM1_HUMAN	3	2	3	4	5	6	6	7	0.359	0.723	0.001	Yes	+	/	Membrane/Secreted				0.352	No			1
NEO1_HUMAN	5	2	6	2	3	3	3	3	0.246	0.491	0.001	Yes	+	+	Membrane				0.352	Yes		1
PEBP1_HUMAN	2	4	8	7	2	3	2	5	0.672	2.115	0.004	No	+	+	Cytoplasm				0.349	No			1
PEDF_HUMAN	8	6	28	29	5	6	18	23	0.825	3.823	0.008	Yes	+	+	Secreted				0.345	Yes		1
PGAM1_HUMAN	4	2	6	4	3	3	5	5	0.407	0.769	0.002	No	/	/	Other				0.339	No			1
PGBM_HUMAN	6	4	6	6	2	2	2	2	-	-	-	Yes	+	/	Secreted				0.337	Yes		1
PPIA_HUMAN	5	3	8	6	3	2	4	5	0.339	0.63	0.001	No	/	+	Cytoplasm/Secreted				0.33	No			1
PROF1_HUMAN	4	6	9	11	4	4	5	4	0.469	0.925	0.002	No	/	+	Cytoplasm				0.321	Yes		1
RAN_HUMAN	4	6	5	6	3	3	3	3	0.582	1.525	0.003	No	+	+	Cytoplasm/Nucleus				0.267	Yes		1
RGN_HUMAN	2	3	3	6	3	3	4	3	0.544	1.191	0.002	No	+	+	Cytoplasm				0.255	Yes		1
RL40_HUMAN	3	3	5	5	3	3	8	8	0.682	2.387	0.005	No	+	+	Cytoplasm/Nucleus				0.252	No			1
RSU1_HUMAN	4	4	5	4	2	2	3	4	0.562	1.359	0.003	No	+	+	Other				0.246	Yes		1
SAHH_HUMAN	6	5	11	10	2	2	4	3	0.507	1.042	0.002	No	+	+	Cytoplasm				0.234	Yes		1
TAGL2_HUMAN	9	7	22	12	2	2	2	2	0.784	3.243	0.006	No	+	+	Other				0.233	No			1
TENA_HUMAN	5	1	6	1	3	3	3	3	0.468	0.944	0.002	Yes	+	+	Secreted				0.206	Yes		1
TETN_HUMAN	4	3	11	7	2	3	9	10	0.554	1.226	0.002	Yes	+	+	Secreted				0.181	No			1
THBG_HUMAN	6	5	14	13	3	4	10	12	0.851	4.332	0.009	Yes	+	+	Secreted				0.155	No			1
TLN1_HUMAN	46	36	66	48	20	25	22	28	0.233	0.446	0.001	No	/	+	Membrane/Cytoplasm				0.126	Yes		1
TPIS_HUMAN	6	6	9	9	2	4	4	5	0.51	1.036	0.002	No	+	+	Other				0.075	No			1
TSP1_HUMAN	30	26	78	60	18	19	48	47	0.345	0.639	0.001	Yes	+	+	Endoplasmic reticulum				0.053	Yes		1
VINC_HUMAN	19	17	20	19	17	23	19	27	0.181	0.363	0.001	No	/	+	Membrane/Cytoplasm						13	19	17	18	67

## Sheet: Table B
Table B. List of 55 other proteins identified in both trials of "2h N".
UniProt entry	Unique peptide hit in 2h N-I	Unique peptide hit in 2h N-II	Total peptide hit in 2h N-I	Total peptide hit in 2h N-II	NN-score	Odds	Weight by prior	SignalP	Predicted secretory protein	HeLa secretome?	Reference for secretory protein	Subcellular location	Cancer related?	Reference for relation with cancer
ACTBM_HUMAN	2	2	4	4	0.418	0.825	0.002	No	/	/	/	Cytoplasm	+	PMID 21737620
ACTN4_HUMAN	2	2	2	2	0.452	0.864	0.002	No	/	+	doi: 10.1074/mcp.M900398-MCP200	Nucleus/Cytoplasm	+	doi: 10.1016/B978-0-12-416673-8.00005-8
ANXA2_HUMAN	2	5	3	12	0.746	2.662	0.005	No	+	+	doi: 10.1074/mcp.M900398-MCP200	Secreted	+	doi:10.1007/s12094-012-0855-6
BGH3_HUMAN	2	2	2	2	0.454	0.877	0.002	Yes	+	+	doi: 10.1074/mcp.M900398-MCP200	Secreted	+	doi:10.1101/gad.1632008
CA2D1_HUMAN	6	5	6	5	0.705	2.113	0.004	Yes	+	/	/	Membrane	+	doi: 10.1074/jbc.275.16.12237
CAPZB_HUMAN	3	2	3	2	0.543	1.188	0.002	No	+	/	doi: 10.1002/jcb.24600	Cytoplasm	+	doi: 10.1242/dev.063545
CATA_HUMAN	2	3	3	5	0.406	0.779	0.002	No	/	+	doi: 10.1074/mcp.M900398-MCP200	Peroxisome	+	doi: 10.1016/j.bcp.2011.06.007
CH10_HUMAN	3	2	5	3	0.57	1.23	0.002	No	+	+	doi: 10.1074/mcp.M900398-MCP200	Mitochondrion matrix	+	doi: 10.1016/j.ygyno.2005.11.01
CHAD_HUMAN	3	2	3	2	0.724	2.526	0.005	Yes	+	/	uniprot	Secreted	+	doi: 10.1016/j.bone.2012.08.039
CO7A1_HUMAN	7	7	7	7	0.065	0.153	0	Yes	+	/	uniprot	Secreted	+	doi: 10.1016/j.ejso.2008.01.025
EF2_HUMAN	3	6	3	11	0.38	0.721	0.001	No	/	+	doi: 10.1074/mcp.M900398-MCP200	Cytoplasm	+	doi: 10.3892/ijo_00000246
ENOA_HUMAN	4	12	10	18	0.536	1.177	0.002	No	+	+	doi: 10.1074/mcp.M900398-MCP200	Cytoplasm	+	doi: 10.1158/1078-0432.CCR-06-0324
ENPL_HUMAN	4	8	4	9	0.495	0.974	0.002	Yes	+	+	doi: 10.1074/mcp.M900398-MCP200	Endoplasmic reticulum lumen/Melanosome	+	doi: 10.1371/journal.pone.0030992
FA10_HUMAN	3	2	7	5	0.608	1.445	0.003	Yes	+	/	uniprot	Secreted	+	doi: 10.1160/TH06-12-071
FAS_HUMAN	9	4	18	10	0.408	0.769	0.002	No	/	/	doi: 10.2337/db09-1756	Cytoplasm/Melanosome	+	doi: 10.2217/fon.10.11
GSTP1_HUMAN	3	5	3	6	0.545	1.157	0.002	No	+	+	doi: 10.1074/mcp.M900398-MCP200	Cytoplasm/Mitochondrion/Nucleus	+	doi: 10.1016/j.freeradbiomed.2011.04.013
H2B1B_HUMAN	4	2	7	4	0.323	0.624	0.001	No	/	/	doi: IJIv9i1A1	Nucleus/Chromosome	/
H4_HUMAN	5	6	5	9	0.408	0.997	0.002	No	/	+	doi: 10.1074/mcp.M900398-MCP200	Nucleus/Chromosome	+	doi: 10.1042/BST20110605
H90B2_HUMAN	2	4	2	6	0.295	0.55	0.001	No	/	+	doi: 10.1074/mcp.M900398-MCP200	Cytoplasm	/
H90B3_HUMAN	4	4	6	5	0.413	0.769	0.002	No	/	/	/	Cytoplasm	/
HGFA_HUMAN	3	2	9	7	0.756	2.736	0.005	Yes	+	/	uniprot	Secreted	+	doi: 10.1016/j.eururo.2005.05.020
HS90A_HUMAN	7	4	12	9	0.173	0.35	0.001	No	/	+	doi: 10.1074/mcp.M900398-MCP200	Cytoplasm	+	doi: 10.1007/s11033-012-1930-3
HSPB1_HUMAN	3	8	3	11	0.74	2.923	0.006	No	/	+	doi: 10.1074/mcp.M900398-MCP200	Cytoplasm	+	doi: 10.3390/cancers6010333
KPYM_HUMAN	4	5	5	6	0.42	0.798	0.002	No	/	/	doi: 10.1002/jcb.24600	Cytoplasm	+	doi: 10.4103/1477-3163.115423
PARK7_HUMAN	2	2	2	2	0.493	1.05	0.002	No	/	+	doi: 10.1074/mcp.M900398-MCP200	Membrane	+	doi: 10.1073/pnas.0607260103
PIP_HUMAN	3	2	3	2	0.574	1.27	0.003	Yes	+	+	doi: 10.1074/mcp.M900398-MCP200	Secreted	+	doi: 10.1007/s00018-008-8463-x
PRDX1_HUMAN	3	4	3	6	0.528	1.165	0.002	No	+	+	doi: 10.1074/mcp.M900398-MCP200	Cytoplasm	+	doi: 10.3109/07357907.2011.629382
PRDX6_HUMAN	4	4	4	4	0.378	0.709	0.001	No	/	+	doi: 10.1074/mcp.M900398-MCP200	Cytoplasm	+	doi: 10.3109/07357907.2011.629382
PRG4_HUMAN	2	3	4	6	0.297	0.561	0.001	Yes	+	+	doi: 10.1074/mcp.M900398-MCP200	Secreted	+	doi: 10.1158/0008-5472.CAN-08-2145
PSA6_HUMAN	2	4	2	5	0.429	0.821	0.002	No	/	+	doi: 10.1074/mcp.M900398-MCP200	Cytoplasm	/
PSA7L_HUMAN	2	2	3	2	0.439	0.867	0.002	No	/	+	doi: 10.1074/mcp.M900398-MCP200	Cytoplasm	/
PSB3_HUMAN	3	2	3	2	0.401	0.75	0.002	No	/	+	doi: 10.1074/mcp.M900398-MCP200	Cytoplasm	+	PMID:12727839
QSOX1_HUMAN	2	2	3	3	0.611	1.499	0.003	Yes	+	/	uniprot	Secreted	+	doi: 10.1186/bcr3407
RAB1A_HUMAN	2	3	3	3	0.397	0.756	0.002	No	/	/	doi: 10.1371/journal.ppat.1001340	Golgi apparatus/Cytoplasm	+	doi: 10.1038/sj.bjc.6602594
RAP1A_HUMAN	4	3	5	3	0.38	0.77	0.002	No	/	/	/	Membrane	+	doi: 10.1093/jac/dks507
RB11A_HUMAN	3	3	4	3	0.506	1.074	0.002	No	+	/	doi: 10.1002/jcb.24600	Membrane	+	doi:10.1016/S0002-9440(10)62969-0
RLA0L_HUMAN	2	3	2	3	0.175	0.35	0.001	No	/	+	doi: 10.1074/mcp.M900398-MCP200	Ribosome	/
TBA1A_HUMAN	5	7	11	14	0.469	0.914	0.002	No	/	/	doi: 10.1002/stem.1062	Cytoplasm	/
TBB4A_HUMAN	2	2	5	5	0.503	1.008	0.002	No	+	/	/	Cytoplasm	+	10.1172/JCI119642
THIO_HUMAN	4	2	4	4	0.37	0.7	0.001	No	/	+	doi: 10.1074/mcp.M900398-MCP200	Secreted	+	10.1073/pnas.0701549104
AL1L1_HUMAN	2	3	2	3	0.369	0.698	0.001	No	/	/	PMID: 22531137	Cytoplasm	+	doi:10.1177/1947601911405841; doi:10.1007/s12032-011-0075-x
ATS13_HUMAN	3	2	3	3	0.468	0.923	0.002	Yes	+	/	uniport	Secreted	+	doi:10.1159/000069291; doi:10.1016/j.thromres.2003.08.018
CD109_HUMAN	2	2	2	2	0.6	1.416	0.003	Yes	+	+	doi: 10.1074/mcp.M900398-MCP200	Cell membrane	+	doi:10.1038/sj.onc.1207418; doi:10.1182/blood.V99.5.1683
FA49B_HUMAN	2	2	2	2	0.414	0.772	0.002	No	/	+	doi: 10.1074/mcp.M900398-MCP200	Other	/
GLOD4_HUMAN	2	2	2	2	0.721	2.593	0.005	No	+	/	doi: 10.1074/mcp.M900398-MCP200	Mitochondrion	/
GSTA1_HUMAN	3	3	5	5	0.247	0.469	0.001	No	/	/	doi: 10.1074/mcp.M900398-MCP200	Cytoplasm	+	doi:10.1093/carcin/bgl038; doi:10.1002/pros.1115
HS905_HUMAN	2	2	2	3	0.319	0.589	0.001	No	/	/	doi: 10.1074/mcp.M111.012245	Cytoplasm	/
IBP2_HUMAN	3	5	3	5	0.886	5.441	0.011	Yes	+	/	uniport	Secreted	+	doi:10.1677/jme.1.01955; doi:10.1136/jcp.2004.020834
KAD1_HUMAN	3	5	3	6	0.674	1.974	0.004	No	+	+	doi:10.3858/emm.2008.40.2.220	Cytoplasm	/
MPRI_HUMAN	2	4	2	4	0.29	0.543	0.001	Yes	+	+	doi: 10.1074/mcp.M900398-MCP200	Lysosome membrane	+	doi:10.1038/nrc1387-c1; doi:10.1186/1471-2407-3-4
PCDGK_HUMAN	2	2	2	2	0.245	0.481	0.001	Yes	+	/	doi: 10.1074/mcp.M900398-MCP200	Cell membrane	+	doi:10.1038/onc.2011.609
POSTN_HUMAN	3	9	4	14	0.269	0.505	0.001	Yes	+	/	uniport	Golgi apparatus Secreted	+	doi: 10.3892/ijmm.2011.712
PPIE_HUMAN	2	2	3	2	0.334	0.616	0.001	No	/	/	doi: 10.1074/mcp.M900398-MCP200	Nucleus	+	PMID:9747881
TSP4_HUMAN	2	2	3	3	0.444	0.863	0.002	Yes	+	/	uniport	Endoplasmic reticulum Secreted	+	doi: 10.1007/s00428-013-1468-3; doi:10.1186/1471-2407-10-494
COIA1_HUMAN	2	2	2	3	0.166	0.331	0.001	Yes	+	/	uniport	Secreted	+	doi: 10.1093/hmg/9.13.2051

## Sheet: Table C
Table C. List of 14 other proteins identified in both trials of 2h CM.																		NN-score	SignalP	Secretome	Signal	None	Both
UniProt entry	Unique peptide hit in 2h CM-I	Unique peptide hit in 2h CM-II	Total peptide hit in 2h CM-I	Total peptide hit in 2h CM-II	NN-score	Odds	Weighted by prior	SignalP	Predicted secretory protein	Detected in HeLa secretome?	Reference for secretory protein	Subcellular location	Cancer related?	Reference for relation with cancer				0.508	No	1
ARF1_HUMAN	3	4	4	6	0.508	1.043	0.002	No	+	+	doi: 10.1074/mcp.M900398-MCP200	Golgi apparatus/Cytoplasm	+	doi: 10.1111/j.1349-7006.2012.02243.x				0.858	Yes				1
BPIA1_HUMAN	5	2	6	3	0.858	4.854	0.01	Yes	+	/	uniport	Secreted	+	doi:10.1002/1097-0215(200002)9999:9999<::AID-IJC1059>3.0.CO;2-B				0.574	Yes				1
CFAB_HUMAN	2	2	4	4	0.574	1.282	0.003	Yes	+	+	uniprot	Secreted	/					0.826	Yes				1
CLUS_HUMAN	2	3	2	3	0.826	3.793	0.008	Yes	+	+	uniprot	Secreted/Nucleus/Cytoplasm	+	doi:10.1038/sj.cdd.4401779				0.501	Yes				1
CO9_HUMAN	2	3	6	6	0.501	0.993	0.002	Yes	+	/	uniprot	Secreted/Membrane	+	doi: 10.1016/j.jprot.2011.07.019				0.319	Yes				1
FA5_HUMAN	8	8	14	14	0.319	0.589	0.001	Yes	+	/	PMID: 9556620	Plasma	+	doi: 10.1172/JCI111256				0.899	Yes				1
GPX3_HUMAN	2	2	4	4	0.899	5.695	0.011	Yes	+	/	uniport	Secreted	+	doi:10.1186/1475-2867-10-46				0.37	No			1
HS71L_HUMAN	9	6	35	17	0.37	0.686	0.001	No	/	/	/	Unclear	/					0.28	No			1
HSP71_HUMAN	9	3	24	6	0.28	0.524	0.001	No	/	+	doi: 10.1074/mcp.M900398-MCP200	Cytoplasm	+	doi: 10.1101/gad.305405 Genes & Dev. 2005. 19: 570-582				0.269	No			1
HSP76_HUMAN	4	2	6	2	0.269	0.505	0.001	No	/	/	/	Unclear	+	doi: 10.1101/gad.305405 Genes & Dev. 2005. 19: 570-582				0.732	No	1
IGHA1_HUMAN	6	2	16	2	0.732	2.512	0.005	No	+	/	doi: 10.1074/mcp.M900398-MCP200	Unclear	/					0.581	No	1
IGHG1_HUMAN	2	2	3	2	0.581	1.321	0.003	No	+	/	uniport	Secreted	+	doi: 10.1097/MPA.0b013e318213d51b				0.659	No	1
IGKC_HUMAN	2	2	8	2	0.659	1.835	0.004	No	+	/	doi: 10.1074/mcp.M900398-MCP200	Unclear	+	doi: 10.1158/1078-0432.CCR-12-2818				0.56	No	1
TAGL_HUMAN	2	2	2	2	0.56	1.34	0.003	No	+	/	doi: 10.1074/mcp.M900398-MCP200	Cytoplasm	+	doi: 10.1021/pr100378z						5	0	3	6	14

## Sheet: Table  D
Table D. List of proteins identified in 4h nanonets from HeLa cells pre-treated by DMEM for 4h.
Gene symbol	UniProt entry	Unique peptide hit	Total peptide hit
A2M	A2MG_HUMAN	6	18
ACLY	ACLY_HUMAN	4	4
ACO1	ACOC_HUMAN	5	6
ACTA2	ACTA_HUMAN	10	57
ACTB	ACTB_HUMAN	6	43
ACTN1	ACTN1_HUMAN	12	14
ACTN4	ACTN4_HUMAN	21	25
AFP	FETA_HUMAN	3	9
AHCY	SAHH_HUMAN	12	15
AK2	KAD2_HUMAN	2	2
AKR1A1	AK1A1_HUMAN	4	4
AKR1B1	ALDR_HUMAN	5	6
ALDH9A1	AL9A1_HUMAN	4	5
ALDOA	ALDOA_HUMAN	7	12
ALDOC	ALDOC_HUMAN	2	8
ANP32A	AN32A_HUMAN	2	2
ANXA2	ANXA2_HUMAN	6	16
APEH	ACPH_HUMAN	4	4
APOB	APOB_HUMAN	3	3
APOE	APOE_HUMAN	2	2
ARF1	ARF1_HUMAN	3	5
ARHGDIA	GDIR1_HUMAN	2	5
ATIC	PUR9_HUMAN	4	5
AZGP1	ZA2G_HUMAN	5	8
BLMH	BLMH_HUMAN	4	4
BPNT1	BPNT1_HUMAN	2	2
C12orf10	MYG1_HUMAN	3	4
C3	CO3_HUMAN	7	17
C4A	CO4A_HUMAN	5	6
C9	CO9_HUMAN	2	2
CA2	CAH2_HUMAN	2	2
CAPZA1	CAZA1_HUMAN	3	3
CAT	CATA_HUMAN	5	7
CFB	CFAB_HUMAN	2	3
CFL1	COF1_HUMAN	4	11
CKB	KCRB_HUMAN	7	12
CLIC1	CLIC1_HUMAN	6	8
CLTC	CLH1_HUMAN	6	7
CLU	CLUS_HUMAN	8	13
COL3A1	CO3A1_HUMAN	3	4
COL6A1	CO6A1_HUMAN	2	3
CPS1	CPSM_HUMAN	6	6
CST6	CYTM_HUMAN	2	2
DDB1	DDB1_HUMAN	5	5
DLD	DLDH_HUMAN	2	2
DUT	DUT_HUMAN	2	2
EEF1A1	EF1A1_HUMAN	12	26
EEF1G	EF1G_HUMAN	3	4
EEF2	EF2_HUMAN	11	19
EIF4A1	IF4A1_HUMAN	6	6
EIF6	IF6_HUMAN	2	2
ENO1	ENOA_HUMAN	29	93
ENO3	ENOB_HUMAN	5	5
ETFA	ETFA_HUMAN	2	2
FASN	FAS_HUMAN	10	11
FBLN1	FBLN1_HUMAN	2	4
FDPS	FPPS_HUMAN	2	3
FLNA	FLNA_HUMAN	8	8
FLNB	FLNB_HUMAN	2	2
FN1	FINC_HUMAN	3	4
FSCN1	FSCN1_HUMAN	5	6
GAPDH	G3P_HUMAN	11	36
GDI1	GDIA_HUMAN	7	8
GDI2	GDIB_HUMAN	8	11
GGCT	GGCT_HUMAN	6	6
GLO1	LGUL_HUMAN	3	4
GNB2L1	GBLP_HUMAN	4	7
GOT2	AATM_HUMAN	5	6
GPI	G6PI_HUMAN	10	16
GRHPR	GRHPR_HUMAN	2	2
GSN	GELS_HUMAN	8	13
GSS	GSHB_HUMAN	2	2
GSTM1	GSTM1_HUMAN	2	2
GSTP1	GSTP1_HUMAN	11	24
HBA1	HBA_HUMAN	2	18
HBB	HBB_HUMAN	4	8
HGFAC	HGFA_HUMAN	2	2
HIST1H4A	H4_HUMAN	3	4
HSP90AA1	HS90A_HUMAN	3	3
HSP90AB2P	H90B2_HUMAN	2	4
HSP90B1	ENPL_HUMAN	2	2
HSPA1A	HSP71_HUMAN	5	11
HSPA1L	HS71L_HUMAN	5	13
HSPA2	HSP72_HUMAN	4	7
HSPA5	GRP78_HUMAN	14	24
HSPA8	HSP7C_HUMAN	11	22
HSPD1	CH60_HUMAN	7	8
IDE	IDE_HUMAN	3	3
IDH1	IDHC_HUMAN	6	6
IGHA1	IGHA1_HUMAN	5	11
IGHG1	IGHG1_HUMAN	2	3
IGKC	IGKC_HUMAN	2	6
IMPA1	IMPA1_HUMAN	2	2
ITIH2	ITIH2_HUMAN	4	12
LDHA	LDHA_HUMAN	8	14
LDHB	LDHB_HUMAN	11	17
LGALS1	LEG1_HUMAN	2	2
LGALS3BP	LG3BP_HUMAN	2	2
LMNA	LMNA_HUMAN	10	10
LTA4H	LKHA4_HUMAN	2	2
LTF	TRFL_HUMAN	7	11
MDH1	MDHC_HUMAN	3	3
MDH2	MDHM_HUMAN	3	3
MTAP	MTAP_HUMAN	3	3
MTHFD1	C1TC_HUMAN	4	4
NPEPPS	PSA_HUMAN	8	9
NPEPPSL1	PSAL_HUMAN	2	2
NQO1	NQO1_HUMAN	3	4
NUDT5	NUDT5_HUMAN	4	5
OTUB1	OTUB1_HUMAN	3	4
OXCT1	SCOT1_HUMAN	3	3
P4HB	PDIA1_HUMAN	14	20
PARK7	PARK7_HUMAN	3	6
PCNA	PCNA_HUMAN	8	10
PDIA3	PDIA3_HUMAN	4	5
PEBP1	PEBP1_HUMAN	4	5
PFAS	PUR4_HUMAN	4	4
PFN1	PROF1_HUMAN	7	18
PGAM1	PGAM1_HUMAN	5	8
PGD	6PGD_HUMAN	7	9
PGK1	PGK1_HUMAN	19	37
PGM1	PGM1_HUMAN	2	2
PIP	PIP_HUMAN	2	4
PKM	KPYM_HUMAN	22	57
PLEC	PLEC_HUMAN	11	11
PNP	PNPH_HUMAN	7	10
POTEKP	ACTBM_HUMAN	3	4
PPA1	IPYR_HUMAN	2	2
PPIA	PPIA_HUMAN	10	16
PPIH	PPIH_HUMAN	2	2
PPP2CA	PP2AA_HUMAN	2	3
PRDX1	PRDX1_HUMAN	12	24
PRDX2	PRDX2_HUMAN	7	11
PRDX5	PRDX5_HUMAN	3	6
PRDX6	PRDX6_HUMAN	6	6
PREP	PPCE_HUMAN	2	4
PSAT1	SERC_HUMAN	5	7
PSMA1	PSA1_HUMAN	2	2
PSMA8	PSA7L_HUMAN	2	4
PSMB6	PSB6_HUMAN	3	5
RAB11A	RB11A_HUMAN	4	4
RAN	RAN_HUMAN	3	3
SBSN	E9PBV3_HUMAN	2	4
SELENBP1	SBP1_HUMAN	5	5
SERPINA12	SPA12_HUMAN	2	3
SERPINA7	THBG_HUMAN	2	4
SERPINB5	SPB5_HUMAN	9	10
SERPINB6	SPB6_HUMAN	6	6
SERPINC1	ANT3_HUMAN	2	2
SERPINF1	PEDF_HUMAN	5	11
SFN	1433S_HUMAN	9	17
STRAP	STRAP_HUMAN	7	10
TAGLN2	TAGL2_HUMAN	6	10
TALDO1	TALDO_HUMAN	6	9
TF	TRFE_HUMAN	3	3
TGFBI	BGH3_HUMAN	4	5
THBS1	TSP1_HUMAN	13	20
TKT	TKT_HUMAN	13	24
TLN1	TLN1_HUMAN	3	3
TPI1	TPIS_HUMAN	10	28
TPM4	TPM4_HUMAN	2	2
TSTA3	FCL_HUMAN	3	4
TUBA1A	TBA1A_HUMAN	13	45
TUBA4A	TBA4A_HUMAN	4	8
TUBB	TBB5_HUMAN	4	11
TUBB1	TBB1_HUMAN	3	11
TUBB2A	TBB2A_HUMAN	14	42
TUBB3	TBB3_HUMAN	2	11
TUBB4A	TBB4A_HUMAN	2	4
TXN	THIO_HUMAN	4	6
TXNRD1	TRXR1_HUMAN	4	5
UBA1	UBA1_HUMAN	4	6
UBA52	RL40_HUMAN	3	15
UCHL3	UCHL3_HUMAN	2	2
USP5	UBP5_HUMAN	5	7
VASN	VASN_HUMAN	4	5
VCL	VINC_HUMAN	7	7
VCP	TERA_HUMAN	6	7
WDR1	WDR1_HUMAN	11	15
YWHAB	1433B_HUMAN	9	14
YWHAE	1433E_HUMAN	10	18
YWHAG	1433G_HUMAN	5	5
YWHAH	1433F_HUMAN	4	4
YWHAZ	1433Z_HUMAN	6	17
AHNAK	AHNK_HUMAN	9	9
ALDH2	ALDH2_HUMAN	3	3
ALDH7A1	AL7A1_HUMAN	3	3
ALOX12B	LX12B_HUMAN	2	3
ANXA1	ANXA1_HUMAN	14	16
ANXA7	ANXA7_HUMAN	2	2
ATP6V1A	VATA_HUMAN	2	2
ATP6V1B2	VATB2_HUMAN	2	2
B3GNT1	B3GN1_HUMAN	2	2
BASP1	BASP1_HUMAN	2	2
CALML3	CALL3_HUMAN	9	15
CALR	CALR_HUMAN	5	5
CANX	CALX_HUMAN	2	2
CAPG	CAPG_HUMAN	2	3
CBR1	CBR1_HUMAN	3	4
CDSN	CDSN_HUMAN	4	6
CKAP4	CKAP4_HUMAN	4	4
CLIC4	CLIC4_HUMAN	2	2
CLNS1A	ICLN_HUMAN	2	3
COL10A1	COAA1_HUMAN	2	3
COPB2	COPB2_HUMAN	2	2
CST1	CYTN_HUMAN	2	2
DDX3X	DDX3X_HUMAN	3	3
DSC2	DSC2_HUMAN	3	3
DSG3	DSG3_HUMAN	2	2
DYNC1H1	DYHC1_HUMAN	2	2
ECHS1	ECHM_HUMAN	2	2
EPPK1	EPIPL_HUMAN	14	14
EVPL	EVPL_HUMAN	5	5
EZR	EZRI_HUMAN	4	4
FABP5	FABP5_HUMAN	9	19
FAM83H	FA83H_HUMAN	2	2
FRAS1	FRAS1_HUMAN	2	2
GMFB	GMFB_HUMAN	2	3
HEXA	HEXA_HUMAN	4	4
HNRNPH1	HNRH1_HUMAN	2	3
HSD17B4	DHB4_HUMAN	2	2
HSP90AB1	HS90B_HUMAN	2	2
HSP90AB3P	H90B3_HUMAN	4	6
HSPA4	HSP74_HUMAN	2	2
HSPB1	HSPB1_HUMAN	9	24
IGLL5	IGLL5_HUMAN	2	2
IL36G	IL36G_HUMAN	3	3
IPO5	IPO5_HUMAN	2	2
IQGAP1	IQGA1_HUMAN	3	3
ITIH3	ITIH3_HUMAN	4	5
KPNB1	IMB1_HUMAN	3	3
KYNU	KYNU_HUMAN	2	2
LAMP1	LAMP1_HUMAN	2	2
LYZ	LYSC_HUMAN	3	10
MMP1	MMP1_HUMAN	3	3
MMP3	MMP3_HUMAN	3	3
MSLN	MSLN_HUMAN	3	3
MYH13	MYH13_HUMAN	2	2
MYH2	MYH2_HUMAN	2	2
MYH6	MYH6_HUMAN	3	3
MYH9	MYH9_HUMAN	13	15
NCCRP1	NCRP1_HUMAN	4	4
NIT2	NIT2_HUMAN	2	2
NQO2	NQO2_HUMAN	3	4
NT5DC1	NT5D1_HUMAN	2	2
NUCB1	NUCB1_HUMAN	2	2
OASL	OASL_HUMAN	2	3
PDCD6IP	PDC6I_HUMAN	2	2
PGLS	6PGL_HUMAN	2	2
PGP	PGP_HUMAN	2	2
PHGDH	SERA_HUMAN	7	7
PKP3	PKP3_HUMAN	8	9
POF1B	POF1B_HUMAN	6	6
PPL	PEPL_HUMAN	6	6
PRDX3	PRDX3_HUMAN	2	3
PSMA5	PSA5_HUMAN	2	2
PSMB1	PSB1_HUMAN	2	2
PSMB3	PSB3_HUMAN	2	2
RAB25	RAB25_HUMAN	2	2
RAB5A	RAB5A_HUMAN	2	2
RAB7A	RAB7A_HUMAN	2	2
RGN	RGN_HUMAN	2	2
RNH1	RINI_HUMAN	3	3
RPL22	RL22_HUMAN	3	3
RPL7A	RL7A_HUMAN	2	2
RPLP0P6	RLA0L_HUMAN	3	3
RPS15A	RS15A_HUMAN	3	3
RPS2	RS2_HUMAN	2	2
RPS3	RS3_HUMAN	5	5
RPSA	RSSA_HUMAN	4	7
S100A11	S10AB_HUMAN	2	3
S100A14	S10AE_HUMAN	2	3
SERPINA1	A1AT_HUMAN	2	3
SERPINB13	SPB13_HUMAN	6	8
SF3B3	SF3B3_HUMAN	3	3
SLC25A5	ADT2_HUMAN	2	4
SMOC1	SMOC1_HUMAN	3	3
SORD	DHSO_HUMAN	3	3
THOP1	THOP1_HUMAN	2	3
TREX2	TREX2_HUMAN	2	3
TSN	TSN_HUMAN	2	2
TUBB4B	TBB4B_HUMAN	2	3
UAP1	UAP1_HUMAN	2	2
VARS	SYVC_HUMAN	2	2
VDAC2	VDAC2_HUMAN	2	2
XRCC6	XRCC6_HUMAN	2	2
YOD1	OTU1_HUMAN	4	5
YWHAQ	1433T_HUMAN	4	6
ZG16B	ZG16B_HUMAN	2	4

## Sheet: Table E
Table E. List of proteins identified in 4h nanonets from HeLa cells pre-treated by stromal cell conditioned DMEM for 4h.
Gene symbol	UniProt entry	Unique peptide hit	Total peptide hit
A2M	A2MG_HUMAN	12	30
ACLY	ACLY_HUMAN	6	7
ACO1	ACOC_HUMAN	7	7
ACP1	PPAC_HUMAN	3	3
ACTA2	ACTA_HUMAN	8	41
ACTB	ACTB_HUMAN	5	18
ACTN1	ACTN1_HUMAN	8	10
ACTN4	ACTN4_HUMAN	18	27
AFP	FETA_HUMAN	3	10
AHCY	SAHH_HUMAN	6	6
AK1	KAD1_HUMAN	3	3
AK2	KAD2_HUMAN	3	3
AKR1A1	AK1A1_HUMAN	4	4
AKR1B1	ALDR_HUMAN	2	3
AKR1C1	AK1C1_HUMAN	3	5
ALDH9A1	AL9A1_HUMAN	2	3
ALDOA	ALDOA_HUMAN	10	13
ALDOC	ALDOC_HUMAN	2	4
ANP32A	AN32A_HUMAN	3	4
ANXA2	ANXA2_HUMAN	5	7
APEH	ACPH_HUMAN	5	5
APOB	APOB_HUMAN	4	4
APOE	APOE_HUMAN	2	2
APRT	APT_HUMAN	4	4
ARF1	ARF1_HUMAN	3	6
ARHGDIA	GDIR1_HUMAN	4	6
ARL2	ARL2_HUMAN	2	2
ATIC	PUR9_HUMAN	10	11
AXL	UFO_HUMAN	2	2
AZGP1	ZA2G_HUMAN	3	4
BLMH	BLMH_HUMAN	2	2
BLVRA	BIEA_HUMAN	2	2
BPNT1	BPNT1_HUMAN	3	3
C12orf10	MYG1_HUMAN	4	5
C3	CO3_HUMAN	8	20
C4A	CO4A_HUMAN	2	2
C9	CO9_HUMAN	2	2
CA2	CAH2_HUMAN	2	2
CAND1	CAND1_HUMAN	4	4
CAPZA1	CAZA1_HUMAN	2	2
CAT	CATA_HUMAN	4	6
CFB	CFAB_HUMAN	2	3
CFL1	COF1_HUMAN	3	6
CKB	KCRB_HUMAN	4	5
CLIC1	CLIC1_HUMAN	5	7
CLTC	CLH1_HUMAN	2	2
CLU	CLUS_HUMAN	10	16
CNPY2	CNPY2_HUMAN	3	4
CNTN1	CNTN1_HUMAN	2	2
COL12A1	COCA1_HUMAN	5	5
COL1A1	CO1A1_HUMAN	3	3
COL1A2	CO1A2_HUMAN	2	2
COL3A1	CO3A1_HUMAN	3	5
COL6A1	CO6A1_HUMAN	2	5
COL7A1	CO7A1_HUMAN	2	2
COMP	COMP_HUMAN	4	5
CPA4	CBPA4_HUMAN	2	2
CPPED1	CPPED_HUMAN	2	2
CPS1	CPSM_HUMAN	13	14
CSE1L	XPO2_HUMAN	2	2
CST3	CYTC_HUMAN	2	2
CST6	CYTM_HUMAN	2	2
DDB1	DDB1_HUMAN	4	4
DLD	DLDH_HUMAN	3	4
DUT	DUT_HUMAN	3	5
ECI1	ECI1_HUMAN	2	3
EEF1A1	EF1A1_HUMAN	4	7
EEF1G	EF1G_HUMAN	2	2
EEF2	EF2_HUMAN	4	4
EIF3I	EIF3I_HUMAN	2	2
EIF4A1	IF4A1_HUMAN	2	3
EIF6	IF6_HUMAN	2	2
ENO1	ENOA_HUMAN	29	89
ENO3	ENOB_HUMAN	7	8
ESD	ESTD_HUMAN	2	4
ETFA	ETFA_HUMAN	3	3
F5	FA5_HUMAN	2	2
FAM49A	FA49A_HUMAN	2	2
FASN	FAS_HUMAN	16	18
FBLN1	FBLN1_HUMAN	4	5
FDPS	FPPS_HUMAN	2	2
FH	FUMH_HUMAN	2	2
FLNA	FLNA_HUMAN	17	17
FLNB	FLNB_HUMAN	5	5
FN1	FINC_HUMAN	9	11
FSCN1	FSCN1_HUMAN	3	3
FSTL4	FSTL4_HUMAN	2	2
G6PD	G6PD_HUMAN	3	3
GANAB	GANAB_HUMAN	7	7
GAPDH	G3P_HUMAN	8	26
GDA	GUAD_HUMAN	2	2
GDI1	GDIA_HUMAN	5	5
GDI2	GDIB_HUMAN	7	8
GGCT	GGCT_HUMAN	7	11
GLO1	LGUL_HUMAN	4	5
GNB2L1	GBLP_HUMAN	4	4
GNPDA1	GNPI1_HUMAN	2	3
GOT1	AATC_HUMAN	3	4
GOT2	AATM_HUMAN	4	4
GPI	G6PI_HUMAN	8	11
GRHPR	GRHPR_HUMAN	2	2
GSN	GELS_HUMAN	7	11
GSS	GSHB_HUMAN	2	2
GSTM1	GSTM1_HUMAN	2	2
GSTP1	GSTP1_HUMAN	7	9
HBA1	HBA_HUMAN	2	14
HBB	HBB_HUMAN	3	7
HGFAC	HGFA_HUMAN	2	2
HIST1H4A	H4_HUMAN	2	2
HNRNPA2B1	ROA2_HUMAN	3	4
HPRT1	HPRT_HUMAN	3	3
HSP90AA1	HS90A_HUMAN	2	3
HSP90AB2P	H90B2_HUMAN	2	3
HSP90B1	ENPL_HUMAN	3	3
HSPA1A	HSP71_HUMAN	7	9
HSPA1L	HS71L_HUMAN	5	7
HSPA2	HSP72_HUMAN	5	5
HSPA5	GRP78_HUMAN	15	18
HSPA8	HSP7C_HUMAN	9	17
HSPD1	CH60_HUMAN	9	9
IDE	IDE_HUMAN	4	4
IDH1	IDHC_HUMAN	2	2
IDH3A	IDH3A_HUMAN	2	2
IGHA1	IGHA1_HUMAN	5	6
IGHG1	IGHG1_HUMAN	2	2
IGKC	IGKC_HUMAN	2	3
IMPA1	IMPA1_HUMAN	2	2
IPO9	IPO9_HUMAN	3	3
ITIH1	ITIH1_HUMAN	2	2
ITIH2	ITIH2_HUMAN	4	18
KPNB1	IMB1_HUMAN	2	3
L1CAM	L1CAM_HUMAN	2	2
LAMB1	LAMB1_HUMAN	2	2
LAMC1	LAMC1_HUMAN	6	6
LASP1	LASP1_HUMAN	2	2
LDHA	LDHA_HUMAN	10	16
LDHB	LDHB_HUMAN	9	13
LGALS1	LEG1_HUMAN	2	2
LGALS3BP	LG3BP_HUMAN	5	5
LMNA	LMNA_HUMAN	2	2
LTA4H	LKHA4_HUMAN	3	4
LTF	TRFL_HUMAN	6	6
MAT2A	METK2_HUMAN	2	2
MDH1	MDHC_HUMAN	3	3
MDH2	MDHM_HUMAN	3	3
MTAP	MTAP_HUMAN	4	4
MTHFD1	C1TC_HUMAN	9	9
MTPN	MTPN_HUMAN	2	3
NASP	NASP_HUMAN	5	6
NME1	NDKA_HUMAN	4	4
NPEPPS	PSA_HUMAN	6	6
NPEPPSL1	PSAL_HUMAN	4	4
NQO1	NQO1_HUMAN	3	5
NUDT5	NUDT5_HUMAN	2	3
OTUB1	OTUB1_HUMAN	2	4
OXCT1	SCOT1_HUMAN	2	2
P4HB	PDIA1_HUMAN	19	29
PAFAH1B3	PA1B3_HUMAN	3	3
PARK7	PARK7_HUMAN	4	5
PCNA	PCNA_HUMAN	6	9
PDIA3	PDIA3_HUMAN	5	5
PEBP1	PEBP1_HUMAN	4	8
PFAS	PUR4_HUMAN	8	10
PFN1	PROF1_HUMAN	8	12
PGAM1	PGAM1_HUMAN	3	4
PGD	6PGD_HUMAN	4	5
PGK1	PGK1_HUMAN	17	32
PGM1	PGM1_HUMAN	5	5
PIP	PIP_HUMAN	2	2
PKM	KPYM_HUMAN	25	53
PLEC	PLEC_HUMAN	2	2
PLOD2	PLOD2_HUMAN	5	5
PLS3	PLST_HUMAN	3	3
PNP	PNPH_HUMAN	3	5
POTEKP	ACTBM_HUMAN	2	3
PPA1	IPYR_HUMAN	5	5
PPIA	PPIA_HUMAN	11	28
PPIAL4A	PAL4A_HUMAN	2	5
PPIB	PPIB_HUMAN	3	5
PPIH	PPIH_HUMAN	3	4
PPIL1	PPIL1_HUMAN	2	2
PPIL3	PPIL3_HUMAN	2	2
PPM1G	PPM1G_HUMAN	2	2
PPP2CA	PP2AA_HUMAN	2	2
PRDX1	PRDX1_HUMAN	10	18
PRDX2	PRDX2_HUMAN	3	6
PRDX5	PRDX5_HUMAN	4	7
PRDX6	PRDX6_HUMAN	8	9
PREP	PPCE_HUMAN	3	3
PRKCSH	GLU2B_HUMAN	2	2
PSAT1	SERC_HUMAN	5	6
PSMA1	PSA3_HUMAN	2	2
PSMA4	PSA4_HUMAN	2	2
PSMA6	PSA6_HUMAN	2	2
PSMA8	PSA7L_HUMAN	2	2
PSMB6	PSB6_HUMAN	3	4
PTGR1	PTGR1_HUMAN	3	3
PXDN	PXDN_HUMAN	4	4
RAB11A	RB11A_HUMAN	2	2
RAN	RAN_HUMAN	2	3
RBBP4	RBBP4_HUMAN	2	3
RCN1	RCN1_HUMAN	2	2
RPL11	RL11_HUMAN	2	2
RUNDC3A	RUN3A_HUMAN	2	2
SBSN	E9PBV3_HUMAN	2	4
SDC4	SDC4_HUMAN	3	4
SELENBP1	SBP1_HUMAN	6	6
SERPINA12	SPA12_HUMAN	3	3
SERPINA7	THBG_HUMAN	3	5
SERPINB1	ILEU_HUMAN	2	2
SERPINB5	SPB5_HUMAN	2	2
SERPINB6	SPB6_HUMAN	4	4
SERPINC1	ANT3_HUMAN	2	3
SERPINF1	PEDF_HUMAN	5	16
SET	SET_HUMAN	2	3
SFN	1433S_HUMAN	7	9
SRM	SPEE_HUMAN	3	3
STRAP	STRAP_HUMAN	4	6
TAGLN2	TAGL2_HUMAN	7	9
TALDO1	TALDO_HUMAN	7	10
TBCA	TBCA_HUMAN	2	3
TF	TRFE_HUMAN	3	3
TGFBI	BGH3_HUMAN	8	11
THBS1	TSP1_HUMAN	15	22
TKT	TKT_HUMAN	13	19
TLN1	TLN1_HUMAN	3	3
TMSB10	TYB10_HUMAN	2	2
TPI1	TPIS_HUMAN	10	12
TPM1	TPM1_HUMAN	3	3
TPM4	TPM4_HUMAN	2	2
TRAP1	TRAP1_HUMAN	2	3
TSTA3	FCL_HUMAN	4	5
TUBA1A	TBA1A_HUMAN	12	33
TUBA4A	TBA4A_HUMAN	3	4
TUBB	TBB5_HUMAN	3	8
TUBB1	TBB1_HUMAN	2	7
TUBB2A	TBB2A_HUMAN	13	30
TUBB3	TBB3_HUMAN	2	15
TUBB4A	TBB4A_HUMAN	2	4
TXN	THIO_HUMAN	4	11
TXNRD1	TRXR1_HUMAN	6	6
UBA1	UBA1_HUMAN	12	15
UBA52	RL40_HUMAN	5	13
UCHL3	UCHL3_HUMAN	2	2
USP5	UBP5_HUMAN	7	12
VASN	VASN_HUMAN	3	3
VCL	VINC_HUMAN	17	20
VCP	TERA_HUMAN	2	2
VPS29	VPS29_HUMAN	2	2
WDR1	WDR1_HUMAN	13	18
YWHAB	1433B_HUMAN	7	9
YWHAE	1433E_HUMAN	10	16
YWHAG	1433G_HUMAN	3	3
YWHAH	1433F_HUMAN	3	5
YWHAZ	1433Z_HUMAN	5	8
-	TPM3L_HUMAN	2	3

## Sheet: Table F
Table F. List of proteins identified in 24h CM from HeLa cells pre-treated by DMEM for 4h.
Gene symbol	UniProt entry	Unique peptide hit	Total peptide hit
A2M	A2MG_HUMAN	7	14
ACTA2	ACTA_HUMAN	11	34
ACTB	ACTB_HUMAN	5	14
ACTN1	ACTN1_HUMAN	3	3
ACTN4	ACTN4_HUMAN	7	8
AFP	FETA_HUMAN	2	3
AHCY	SAHH_HUMAN	5	5
AKR1B1	ALDR_HUMAN	2	3
ALDOA	ALDOA_HUMAN	2	2
ANXA1	ANXA1_HUMAN	3	3
ANXA2	ANXA2_HUMAN	4	10
APEH	ACPH_HUMAN	4	5
AXL	UFO_HUMAN	2	2
AZGP1	ZA2G_HUMAN	3	3
B2M	B2MG_HUMAN	2	2
C12orf10	MYG1_HUMAN	2	2
CA2	CAH2_HUMAN	2	2
CALR	CALR_HUMAN	4	5
CALU	CALU_HUMAN	2	2
CAT	CATA_HUMAN	5	7
CDSN	CDSN_HUMAN	2	7
CFL1	COF1_HUMAN	2	2
CKB	KCRB_HUMAN	5	8
CLIC1	CLIC1_HUMAN	4	4
CST6	CYTM_HUMAN	2	3
DLD	DLDH_HUMAN	3	3
DPP3	DPP3_HUMAN	2	2
EIF4A1	EF1A1_HUMAN	3	8
EIF6	IF6_HUMAN	3	3
ENO1	ENOA_HUMAN	21	50
ENO3	ENOB_HUMAN	4	4
FDPS	FPPS_HUMAN	2	2
FRAS1	FRAS1_HUMAN	2	3
GAPDH	G3P_HUMAN	4	15
GDA	GUAD_HUMAN	2	2
GGCT	GGCT_HUMAN	5	8
GLO1	LGUL_HUMAN	5	8
GLOD4	GLOD4_HUMAN	2	2
GNB2L1	GBLP_HUMAN	2	3
GOT1	AATC_HUMAN	4	6
GOT2	AATM_HUMAN	5	6
GPI	G6PI_HUMAN	10	12
GSS	GSHB_HUMAN	2	2
GSTM1	GSTM1_HUMAN	2	2
GSTP1	GSTP1_HUMAN	2	2
HBB	HBB_HUMAN	2	2
HPRT1	HPRT_HUMAN	2	2
HSPA1L	HS71L_HUMAN	2	4
HSPB1	HSPB1_HUMAN	2	2
HSPD1	CH60_HUMAN	9	10
IGHA1	IGHA1_HUMAN	5	12
IGKC	IGKC_HUMAN	2	4
IMPA1	IMPA1_HUMAN	2	2
LDHA	LDHA_HUMAN	5	6
LDHB	LDHB_HUMAN	9	17
LTF	TRFL_HUMAN	6	8
NPEPPS	PSA_HUMAN	3	3
OTUB1	OTUB1_HUMAN	4	5
P4HB	PDIA1_HUMAN	4	4
PAFAH1B3	PA1B3_HUMAN	2	2
PARK7	PARK7_HUMAN	3	4
PCNA	PCNA_HUMAN	3	3
PEBP1	PEBP1_HUMAN	5	9
PFAS	PUR4_HUMAN	3	3
PFN1	PROF1_HUMAN	6	8
PGAM1	PGAM1_HUMAN	3	3
PGK1	PGK1_HUMAN	8	11
PGLS	6PGL_HUMAN	2	2
PGM1	PGM1_HUMAN	2	2
PIP	PIP_HUMAN	2	2
PKM	KPYM_HUMAN	3	3
PNP	PNPH_HUMAN	5	7
POTEKP	ACTBM_HUMAN	2	3
PPIA	PPIA_HUMAN	6	13
PRDX1	PRDX1_HUMAN	4	8
PRKDC	PRKDC_HUMAN	3	6
PSAT1	SERC_HUMAN	3	3
PSPH	SERB_HUMAN	2	2
RBBP4	RBBP4_HUMAN	2	2
SBSN	E9PBV3_HUMAN	2	5
SDC4	SDC4_HUMAN	2	2
SELENBP1	SBP1_HUMAN	3	5
SERPINA12	SPA12_HUMAN	4	4
SERPINA7	THBG_HUMAN	2	2
SERPINB6	SPB6_HUMAN	2	2
SERPINB7	SPB7_HUMAN	2	2
SET	SET_HUMAN	2	2
TALDO1	TALDO_HUMAN	2	3
TF	TRFE_HUMAN	3	3
THOP1	THOP1_HUMAN	2	2
TKT	TKT_HUMAN	7	8
TPI1	TPIS_HUMAN	9	19
TUBA1A	TBA1A_HUMAN	4	10
TUBB2A	TBB2A_HUMAN	4	6
TXN	THIO_HUMAN	4	7
TXNRD1	TRXR1_HUMAN	3	4
UBA52	RL40_HUMAN	4	13
WDR1	WDR1_HUMAN	5	5
YWHAB	1433B_HUMAN	3	5
YWHAE	1433E_HUMAN	10	13
YWHAG	1433G_HUMAN	2	2
YWHAZ	1433Z_HUMAN	5	8

## Sheet: Table  G
Table G. List of proteins identified in 24h CM from HeLa cells pre-treated by stromal cell conditioned DMEM for 4h.
Gene symbol	UniProt entry	Unique peptide hit	Total peptide hit
A2M	A2MG_HUMAN	6	14
ACO1	ACOC_HUMAN	2	2
ACTA2	ACTA_HUMAN	10	38
ACTB	ACTB_HUMAN	5	21
ACTN1	ACTN1_HUMAN	3	4
ACTN4	ACTN4_HUMAN	12	16
AFP	FETA_HUMAN	2	2
AHCY	SAHH_HUMAN	5	5
AHNAK	AHNK_HUMAN	2	2
AKR1B1	ALDR_HUMAN	2	2
ALDH9A1	AL9A1_HUMAN	2	2
ALDOA	ALDOA_HUMAN	4	6
ALDOC	ALDOC_HUMAN	2	3
ALOX12B	LX12B_HUMAN	2	2
ANXA1	ANXA1_HUMAN	2	2
ANXA2	ANXA2_HUMAN	4	12
ANXA5	ANXA5_HUMAN	2	2
APEH	ACPH_HUMAN	4	4
AZGP1	ZA2G_HUMAN	4	5
BLMH	BLMH_HUMAN	3	4
C19orf10	CS010_HUMAN	2	2
CALM1	CALM_HUMAN	2	5
CALML3	CALL3_HUMAN	3	3
CALR	CALR_HUMAN	7	8
CAPZB	CAPZB_HUMAN	2	2
CAT	CATA_HUMAN	5	8
CDSN	CDSN_HUMAN	3	8
CKB	KCRB_HUMAN	7	8
CLIC1	CLIC1_HUMAN	3	3
CNPY2	CNPY2_HUMAN	3	4
CPA4	CBPA4_HUMAN	2	3
CST6	CYTM_HUMAN	2	3
CUTA	CUTA_HUMAN	2	2
EIF4A1	EF1A1_HUMAN	5	10
EIF4A1	IF4A1_HUMAN	3	4
ENO1	ENOA_HUMAN	24	54
ENO3	ENOB_HUMAN	6	6
FDPS	FPPS_HUMAN	2	3
GAPDH	G3P_HUMAN	7	20
GDA	GUAD_HUMAN	2	2
GGCT	GGCT_HUMAN	6	11
GLO1	LGUL_HUMAN	2	2
GNB2L1	GBLP_HUMAN	2	2
GOT2	AATM_HUMAN	3	3
GPI	G6PI_HUMAN	10	12
GSS	GSHB_HUMAN	2	2
HAL	HUTH_HUMAN	3	3
HBA1	HBA_HUMAN	2	2
HBB	HBB_HUMAN	2	3
HIST1H4A	H4_HUMAN	5	6
HPRT1	HPRT_HUMAN	2	2
HSD17B4	DHB4_HUMAN	3	3
HSPA1A	HSP71_HUMAN	2	7
HSPA1L	HS71L_HUMAN	4	7
HSPA5	GRP78_HUMAN	6	8
HSPA8	HSP7C_HUMAN	2	3
HSPB1	HSPB1_HUMAN	4	4
HSPD1	CH60_HUMAN	7	7
IGHA1	IGHA1_HUMAN	4	7
IGHG1	IGHG1_HUMAN	2	3
IGKC	IGKC_HUMAN	2	6
LAP3	AMPL_HUMAN	3	3
LDHA	LDHA_HUMAN	6	8
LDHB	LDHB_HUMAN	9	13
LMNA	LMNA_HUMAN	3	3
LTF	TRFL_HUMAN	4	6
LYZ	LYSC_HUMAN	2	5
MED12	MED12_HUMAN	2	2
NPEPPS	PSA_HUMAN	7	8
NPEPPSL1	PSAL_HUMAN	5	5
OTUB1	OTUB1_HUMAN	3	4
OXCT1	SCOT1_HUMAN	3	3
P4HB	PDIA1_HUMAN	9	9
PARK7	PARK7_HUMAN	5	5
PCNA	PCNA_HUMAN	4	5
PEBP1	PEBP1_HUMAN	4	6
PFAS	PUR4_HUMAN	2	3
PFN1	PROF1_HUMAN	6	10
PGAM1	PGAM1_HUMAN	2	2
PGK1	PGK1_HUMAN	10	10
PKM	KPYM_HUMAN	7	9
PNP	PNPH_HUMAN	3	5
POF1B	POF1B_HUMAN	2	3
POTEKP	ACTBM_HUMAN	3	6
PPIA	PPIA_HUMAN	10	18
PRDX1	PRDX1_HUMAN	4	9
PRDX2	PRDX2_HUMAN	4	4
PRKDC	PRKDC_HUMAN	2	3
PSMA3	PSA3_HUMAN	2	2
RBBP4	RBBP4_HUMAN	2	2
SDC4	SDC4_HUMAN	2	2
SELENBP1	SBP1_HUMAN	6	9
SERPINA12	SPA12_HUMAN	2	2
SERPINA7	THBG_HUMAN	2	2
SERPINB6	SPB6_HUMAN	3	3
SERPINI1	NEUS_HUMAN	2	2
SET	SET_HUMAN	2	3
SFN	1433S_HUMAN	5	5
SLC25A5	ADT2_HUMAN	2	7
SOD1	SODC_HUMAN	2	3
TALDO1	TALDO_HUMAN	2	2
TFRC	TFR1_HUMAN	2	2
TKT	TKT_HUMAN	8	11
TPI1	TPIS_HUMAN	7	15
TRAP1	TRAP1_HUMAN	2	2
TRAPPC8	TPPC8_HUMAN	2	3
TROVE2	RO60_HUMAN	2	3
TUBA1A	TBA1A_HUMAN	6	16
TUBB2A	TBB2A_HUMAN	4	7
TXN	THIO_HUMAN	4	9
TXNRD1	TRXR1_HUMAN	3	4
TYMP	TYPH_HUMAN	2	2
UBA52	RL40_HUMAN	4	11
UCHL3	UCHL3_HUMAN	2	2
WDR1	WDR1_HUMAN	6	6
YWHAB	1433B_HUMAN	3	5
YWHAE	1433E_HUMAN	5	6
YWHAG	1433G_HUMAN	2	3
YWHAZ	1433Z_HUMAN	2	4

## Sheet: Table H
Table H. List of proteins identified in the temporal profiles(N_0, N_4, N_8, N_12) with molecular function and unique peptide number.
Uniport ID	Gene symble	Molecular function	Unique peptide number N_0	Unique peptide number N_4	Unique peptide number N_8	Unique peptide number N_12
R13AX_HUMAN	--	-
GCP60_HUMAN	ACBD3	-	3	5	0	0
GDE_HUMAN	AGL	-	2	0	2	5
AHNK_HUMAN	AHNAK	-	10	7	0	23
AP1B1_HUMAN	AP1B1	-	3	2	6	8
APEX1_HUMAN	APEX1	-	2	7	0	5
APOB_HUMAN	APOB	-	8	31	2	0
COPD_HUMAN	ARCN1	-	5	5	4	0
ARPC2_HUMAN	ARPC2	-	3	3	3	3
RENR_HUMAN	ATP6AP2	-	3	2	0	2
ATX10_HUMAN	ATXN10	-	8	4	4	4
B2MG_HUMAN	B2M	-	4	4	4	4
BAG1_HUMAN	BAG1	-	2	0	0	0
BAG2_HUMAN	BAG2	-	3	4	0	0
BASP1_HUMAN	BASP1	-	7	12	7	10
BID_HUMAN	BID	-	2	2	0	0
BLMH_HUMAN	BLMH	-	2	3	0	3
BASI_HUMAN	BSG	-	7	4	2	6
CCD43_HUMAN	CCDC43	-	2	0	2	2
CD44_HUMAN	CD44	-	2	0	0	0
CD123_HUMAN	CDC123	-	3	0	0	0
CDV3_HUMAN	CDV3	-	2	2	2	0
CPIN1_HUMAN	CIAPIN1	-	2	0	0	2
CLH1_HUMAN	CLTC	-	28	18	29	35
COMD2_HUMAN	COMMD2	-	2	0	0	0
COPA_HUMAN	COPA	-	8	4	13	14
COPB2_HUMAN	COPB2	-	3	5	5	7
COPG1_HUMAN	COPG1	-	8	4	6	7
CSN4_HUMAN	COPS4	-	5	3	0	4
CRK_HUMAN	CRK	-	3	2	0	2
CRKL_HUMAN	CRKL	-	2	0	0	3
DBPA_HUMAN	CSDA	-	2	8	0	3
CSK21_HUMAN	CSNK2A1	-	4	3	0	4
CSTF1_HUMAN	CSTF1	-	3	0	0	0
CX026_HUMAN	CXorf26	-	2	0	0	2
CYC_HUMAN	CYCS	-	6	4	3	3
DAG1_HUMAN	DAG1	-	4	2	0	2
DHAK_HUMAN	DAK	-	3	0	0	2
DFFA_HUMAN	DFFA	-	3	2	0	0
DHYS_HUMAN	DHPS	-	4	3	2	4
DNJA1_HUMAN	DNAJA1	-	4	3	0	0
DNJB1_HUMAN	DNAJB1	-	3	0	0	2
DJB11_HUMAN	DNAJB11	-	3	0	0	2
DJC21_HUMAN	DNAJC21	-	2	0	0	0
DNJC7_HUMAN	DNAJC7	-	3	0	2	2
DNJC8_HUMAN	DNAJC8	-	3	5	5	5
DNMT1_HUMAN	DNMT1	-	3	4	3	0
FBLN3_HUMAN	EFEMP1	-	6	4	0	4
IF2GL_HUMAN	EIF2S3L	-	4	5	2	4
EMAL4_HUMAN	EML4	-	2	0	3	2
ERP29_HUMAN	ERP29	-	5	5	4	3
ERF1_HUMAN	ETF1	-	2	4	0	0
FAF1_HUMAN	FAF1	-	4	2	0	3
F120A_HUMAN	FAM120A	-	3	0	3	5
NIBL1_HUMAN	FAM129B	-	6	3	4	6
FA49A_HUMAN	FAM49A	-	2	2	2	2
FA49B_HUMAN	FAM49B	-	2	2	2	0
FA50A_HUMAN	FAM50A	-	2	0	0	0
RS30_HUMAN	FAU	-	2	0	0	0
B1AHL2_HUMAN	FBLN1	-	6	2	0	0
FBLN1_HUMAN	FBLN1	-	2	2	0	2
FBLN5_HUMAN	FBLN5	-	2	0	0	2
FBX22_HUMAN	FBXO22	-	2	0	0	0
FEN1_HUMAN	FEN1	-	6	8	3	8
FERM2_HUMAN	FERMT2	-	5	0	0	0
GGCT_HUMAN	GGCT	-	2	0	0	2
GBLP_HUMAN	GNB2L1	-	5	6	5	5
GPC1_HUMAN	GPC1	-	3	0	0	0
GEPH_HUMAN	GPHN	-	2	0	0	2
CSN1_HUMAN	GPS1	-	4	0	2	0
TF3C4_HUMAN	GTF3C4	-	6	2	2	2
HBA_HUMAN	HBA1	-	3	2	2	2
HBB_HUMAN	HBB	-	4	4	2	2
VIGLN_HUMAN	HDLBP	-	5	3	3	3
HEBP1_HUMAN	HEBP1	-	3	3	0	3
HGB1A_HUMAN	HMGB1P1	-	7	6	3	7
HN1L_HUMAN	HN1L	-	2	2	4	3
H90B2_HUMAN	HSP90AB2P	-	11	11	8	8
H90B3_HUMAN	HSP90AB3P	-	21	16	18	20
ENPL_HUMAN	HSP90B1	-	22	13	14	17
ENPLL_HUMAN	HSP90B2P	-	3	0	2	2
GRP78_HUMAN	HSPA5	-	40	32	26	35
GRP75_HUMAN	HSPA9	-	25	21	15	19
CH60_HUMAN	HSPD1	-	30	21	20	31
CH10_HUMAN	HSPE1	-	9	12	7	4
HYOU1_HUMAN	HYOU1	-	4	0	0	5
IDHC_HUMAN	IDH1	-	9	6	3	14
IGBP1_HUMAN	IGBP1	-	3	3	0	2
IBP4_HUMAN	IGFBP4	-	2	2	7	0
IGHA1_HUMAN	IGHA1	-	2	4	0	2
IGKC_HUMAN	IGKC	-	2	2	3	0
I2BP2_HUMAN	IRF2BP2	-	2	2	0	5
IRGQ_HUMAN	IRGQ	-	2	0	0	0
ITA3_HUMAN	ITGA3	-	2	0	0	0
ITA5_HUMAN	ITGA5	-	2	0	0	0
KBP_HUMAN	KIAA1279	-	2	0	0	0
IMA1_HUMAN	KPNA1	-	3	0	0	2
IMA2_HUMAN	KPNA2	-	9	6	4	5
IMA3_HUMAN	KPNA3	-	3	0	0	2
IMA7_HUMAN	KPNA6	-	2	2	0	2
KTN1_HUMAN	KTN1	-	6	4	12	12
LANC1_HUMAN	LANCL1	-	2	2	0	3
LASP1_HUMAN	LASP1	-	9	10	7	7
LPIN3_HUMAN	LPIN3	-	3	2	0	2
LSM12_HUMAN	LSM12	-	2	0	2	0
LC7L2_HUMAN	LUC7L2	-	2	4	0	2
LYSC_HUMAN	LYZ	-	4	7	9	0
MD2L1_HUMAN	MAD2L1	-	3	0	0	2
MP2K1_HUMAN	MAP2K1	-	4	0	0	3
MAP4_HUMAN	MAP4	-	17	12	9	9
MCMBP_HUMAN	MCMBP	-	2	0	0	0
MET_HUMAN	MET	-	2	0	0	2
MSLN_HUMAN	MSLN	-	4	2	2	4
MST4_HUMAN	MST4	-	2	2	0	0
MTRR_HUMAN	MTRR	-	4	4	0	0
NAKD1_HUMAN	NADKD1	-	3	0	0	4
NASP_HUMAN	NASP	-	10	7	7	9
NHLC2_HUMAN	NHLRC2	-	2	0	0	0
NID1_HUMAN	NID1	-	4	0	2	4
NLE1_HUMAN	NLE1	-	4	0	2	2
NDKA_HUMAN	NME1	-	5	2	5	4
NDK8_HUMAN	NME2P1	-	3	3	4	4
NOP2_HUMAN	NOP2	-	2	0	2	7
NPM_HUMAN	NPM1	-	15	16	12	7
NQO1_HUMAN	NQO1	-	2	2	5	6
NSF_HUMAN	NSF	-	4	4	0	3
NSF1C_HUMAN	NSFL1C	-	3	4	2	4
NUDC1_HUMAN	NUDCD1	-	2	0	0	0
NU205_HUMAN	NUP205	-	2	0	0	0
NUP43_HUMAN	NUP43	-	3	0	0	0
NXN_HUMAN	NXN	-	2	2	0	2
OXSR1_HUMAN	OXSR1	-	2	0	0	0
PAAF1_HUMAN	PAAF1	-	2	2	0	0
PA1B3_HUMAN	PAFAH1B3	-	2	0	2	2
PAK2_HUMAN	PAK2	-	5	2	0	0
PCID2_HUMAN	PCID2	-	2	2	2	2
PCNP_HUMAN	PCNP	-	5	3	4	4
HAP28_HUMAN	PDAP1	-	4	4	5	3
PDC6I_HUMAN	PDCD6IP	-	3	4	5	12
PEBP1_HUMAN	PEBP1	-	3	3	3	3
PFD2_HUMAN	PFDN2	-	4	4	4	3
PFD5_HUMAN	PFDN5	-	3	0	3	0
PROF1_HUMAN	PFN1	-	11	6	10	8
PROF2_HUMAN	PFN2	-	2	2	0	2
PGAM1_HUMAN	PGAM1	-	8	4	6	5
PHB_HUMAN	PHB	-	3	0	0	4
PHB2_HUMAN	PHB2	-	4	0	0	5
PLIN3_HUMAN	PLIN3	-	6	5	2	7
PLK1_HUMAN	PLK1	-	2	0	0	0
PXDC2_HUMAN	PLXDC2	-	2	2	2	4
OFUT1_HUMAN	POFUT1	-	4	0	0	2
PDIP2_HUMAN	POLDIP2	-	2	0	0	0
RPA1_HUMAN	POLR1A	-	2	0	0	0
RPB1_HUMAN	POLR2A	-	4	2	2	2
PRDX5_HUMAN	PRDX5	-	2	2	4	2
PRI2_HUMAN	PRIM2	-	2	0	0	0
PTBP1_HUMAN	PTBP1	-	6	7	5	5
PUS7_HUMAN	PUS7	-	4	4	3	2
RB11A_HUMAN	RAB11A	-	3	3	3	4
RAB14_HUMAN	RAB14	-	3	2	0	4
RAB1A_HUMAN	RAB1A	-	2	0	3	2
RAB5C_HUMAN	RAB5C	-	2	0	0	2
RAB6A_HUMAN	RAB6A	-	2	0	0	3
RAGP1_HUMAN	RANGAP1	-	2	3	4	4
SYRC_HUMAN	RARS	-	11	11	10	10
RBBP5_HUMAN	RBBP5	-	2	2	0	0
BRE1A_HUMAN	RNF20	-	3	3	3	3
BRE1B_HUMAN	RNF40	-	2	0	3	0
RL14_HUMAN	RPL14	-	4	4	0	2
RL17_HUMAN	RPL17	-	3	3	4	3
RL18_HUMAN	RPL18	-	5	3	4	4
RL4_HUMAN	RPL4	-	14	10	8	14
RLA0L_HUMAN	RPLP0P6	-	5	5	4	5
RS17L_HUMAN	RPS17L	-	2	4	0	0
RS24_HUMAN	RPS24	-	2	0	3	2
RS25_HUMAN	RPS25	-	4	5	5	4
RS6_HUMAN	RPS6	-	5	6	5	7
RS7_HUMAN	RPS7	-	3	3	2	3
RTN4_HUMAN	RTN4	-	2	2	0	0
RUVB1_HUMAN	RUVBL1	-	12	10	4	11
RUVB2_HUMAN	RUVBL2	-	16	12	6	11
SARNP_HUMAN	SARNP	-	5	6	5	5
NLTP_HUMAN	SCP2	-	3	3	3	2
CAB45_HUMAN	SDF4	-	5	3	0	0
SC22B_HUMAN	SEC22B	-	2	0	0	4
SC24C_HUMAN	SEC24C	-	3	3	3	6
SC31A_HUMAN	SEC31A	-	3	0	3	4
SEH1_HUMAN	SEH1L	-	2	0	0	0
SF3B2_HUMAN	SF3B2	-	8	5	9	10
SGTA_HUMAN	SGTA	-	3	2	2	2
NHRF1_HUMAN	SLC9A3R1	-	5	5	4	5
SNF5_HUMAN	SMARCB1	-	2	0	0	0
SMHD1_HUMAN	SMCHD1	-	3	0	0	2
SNRPA_HUMAN	SNRPA	-	4	3	3	2
SNX1_HUMAN	SNX1	-	2	2	0	3
SNX6_HUMAN	SNX6	-	3	0	0	0
SQSTM_HUMAN	SQSTM1	-	2	3	0	2
SRP72_HUMAN	SRP72	-	2	0	0	0
SRRT_HUMAN	SRRT	-	4	2	5	7
F10A1_HUMAN	ST13	-	6	6	4	7
STIP1_HUMAN	STIP1	-	21	19	15	21
STMN1_HUMAN	STMN1	-	6	6	5	5
STRAP_HUMAN	STRAP	-	8	4	2	7
SUCB2_HUMAN	SUCLG2	-	6	2	3	5
SUGT1_HUMAN	SUGT1	-	2	0	0	0
TALDO_HUMAN	TALDO1	-	10	7	11	9
TFG_HUMAN	TFG	-	7	6	4	4
TSP1_HUMAN	THBS1	-	16	5	9	12
ZO1_HUMAN	TJP1	-	2	0	0	0
TYB10_HUMAN	TMSB10	-	2	3	0	0
TYB4_HUMAN	TMSB4X	-	2	2	3	0
TOM34_HUMAN	TOMM34	-	2	3	0	3
TPD54_HUMAN	TPD52L2	-	3	5	6	4
D9YZV2_HUMAN	TPM1	-	2	2	0	0
Q5VU59_HUMAN	TPM3	-	3	4	3	2
Q5VU61_HUMAN	TPM3	-	7	8	4	5
TRAP1_HUMAN	TRAP1	-	11	15	7	9
PCH2_HUMAN	TRIP13	-	8	5	0	0
TR112_HUMAN	TRMT112	-	3	3	2	3
TTC37_HUMAN	TTC37	-	2	0	0	3
UBAP2_HUMAN	UBAP2	-	2	0	4	2
UBE2K_HUMAN	UBE2K	-	3	2	2	2
UBE2N_HUMAN	UBE2N	-	3	2	2	0
UB2R2_HUMAN	UBE2R2	-	3	0	2	2
UBE2S_HUMAN	UBE2S	-	3	2	2	0
UBE2T_HUMAN	UBE2T	-	2	2	0	0
UB2V1_HUMAN	UBE2V1	-	2	0	0	2
UB2V2_HUMAN	UBE2V2	-	3	0	0	2
UBQL1_HUMAN	UBQLN1	-	5	2	0	0
UBR4_HUMAN	UBR4	-	3	0	0	0
UMPS_HUMAN	UMPS	-	2	3	0	2
UN45A_HUMAN	UNC45A	-	4	0	2	4
USO1_HUMAN	USO1	-	2	2	3	6
VASP_HUMAN	VASP	-	2	3	0	0
TERA_HUMAN	VCP	-	31	30	27	32
VP26A_HUMAN	VPS26A	-	5	3	2	4
VPS35_HUMAN	VPS35	-	7	5	4	6
XPP3_HUMAN	XPNPEP3	-	2	4	0	0
YBOX1_HUMAN	YBX1	-	6	7	3	5
ZN326_HUMAN	ZNF326	-	2	0	0	2
CATA_HUMAN	CAT	antioxidant activity (GO:0016209)	3	3	3	3
PRDX1_HUMAN	PRDX1	antioxidant activity (GO:0016209)	15	17	16	15
PRDX2_HUMAN	PRDX2	antioxidant activity (GO:0016209)	9	9	7	8
PRDX3_HUMAN	PRDX3	antioxidant activity (GO:0016209)	3	4	5	5
PRDX4_HUMAN	PRDX4	antioxidant activity (GO:0016209)	2	0	0	0
PRDX6_HUMAN	PRDX6	antioxidant activity (GO:0016209)	7	6	6	6
PXDN_HUMAN	PXDN	antioxidant activity (GO:0016209)	5	0	2	7
SODC_HUMAN	SOD1	antioxidant activity (GO:0016209)	3	0	0	0
ANXA1_HUMAN	ANXA1	calcium ion binding (GO:0005509)	9	3	8	11
ANXA2_HUMAN	ANXA2	calcium ion binding (GO:0005509)	6	2	5	6
ANXA3_HUMAN	ANXA3	calcium ion binding (GO:0005509)	3	2	2	5
ANXA5_HUMAN	ANXA5	calcium ion binding (GO:0005509)	2	2	2	4
CO3_HUMAN	C3	calcium ion binding (GO:0005509)	7	19	8	4
CAB39_HUMAN	CAB39	calcium ion binding (GO:0005509)	2	0	0	0
CALR_HUMAN	CALR	calcium ion binding (GO:0005509)	6	5	2	6
CALU_HUMAN	CALU	calcium ion binding (GO:0005509)	4	0	0	2
CALX_HUMAN	CANX	calcium ion binding (GO:0005509)	2	0	0	4
CAPG_HUMAN	CAPG	calcium ion binding (GO:0005509)	8	4	3	12
CSTN1_HUMAN	CLSTN1	calcium ion binding (GO:0005509)	2	0	0	4
EHD1_HUMAN	EHD1	calcium ion binding (GO:0005509)	2	0	0	11
EHD4_HUMAN	EHD4	calcium ion binding (GO:0005509)	4	2	0	2
AGAL_HUMAN	GLA	calcium ion binding (GO:0005509)	2	0	0	2
GELS_HUMAN	GSN	calcium ion binding (GO:0005509)	6	15	3	0
K1967_HUMAN	KIAA1967	calcium ion binding (GO:0005509)	2	4	5	8
ML12A_HUMAN	MYL12A	calcium ion binding (GO:0005509)	3	9	3	3
MYL6_HUMAN	MYL6	calcium ion binding (GO:0005509)	7	8	5	4
NUCB1_HUMAN	NUCB1	calcium ion binding (GO:0005509)	11	5	0	4
PDCD6_HUMAN	PDCD6	calcium ion binding (GO:0005509)	5	4	4	2
PP1A_HUMAN	PPP1CA	calcium ion binding (GO:0005509)	2	0	0	0
PP2AA_HUMAN	PPP2CA	calcium ion binding (GO:0005509)	3	0	0	0
PP2BA_HUMAN	PPP3CA	calcium ion binding (GO:0005509)	9	4	3	3
PPP5_HUMAN	PPP5C	calcium ion binding (GO:0005509)	3	0	2	3
KPCI_HUMAN	PRKCI	calcium ion binding (GO:0005509)	2	0	0	0
RCN1_HUMAN	RCN1	calcium ion binding (GO:0005509)	7	4	0	2
S10AB_HUMAN	S100A11	calcium ion binding (GO:0005509)	4	2	4	3
S10A4_HUMAN	S100A4	calcium ion binding (GO:0005509)	6	4	3	3
S10A6_HUMAN	S100A6	calcium ion binding (GO:0005509)	3	4	3	3
SMOC1_HUMAN	SMOC1	calcium ion binding (GO:0005509)	2	2	0	2
SORCN_HUMAN	SRI	calcium ion binding (GO:0005509)	3	3	3	2
CAB39_HUMAN	CAB39	calcium-dependent phospholipid binding (GO:0005544)	2	0	0	0
AGAL_HUMAN	GLA	calcium-dependent phospholipid binding (GO:0005544)	2	0	0	2
NUCB1_HUMAN	NUCB1	calcium-dependent phospholipid binding (GO:0005544)	11	5	0	4
PDCD6_HUMAN	PDCD6	calcium-dependent phospholipid binding (GO:0005544)	5	4	4	2
KPCI_HUMAN	PRKCI	calcium-dependent phospholipid binding (GO:0005544)	2	0	0	0
SORCN_HUMAN	SRI	calcium-dependent phospholipid binding (GO:0005544)	3	3	3	2
CATA_HUMAN	CAT	chromatin binding (GO:0003682)	3	3	3	3
CBX1_HUMAN	CBX1	chromatin binding (GO:0003682)	2	4	3	2
CBX3_HUMAN	CBX3	chromatin binding (GO:0003682)	6	5	4	5
CBX5_HUMAN	CBX5	chromatin binding (GO:0003682)	4	3	3	3
CKAP4_HUMAN	CKAP4	chromatin binding (GO:0003682)	3	0	0	9
HCFC1_HUMAN	HCFC1	chromatin binding (GO:0003682)	2	4	3	2
HMGB1_HUMAN	HMGB1	chromatin binding (GO:0003682)	2	5	4	2
HMGB2_HUMAN	HMGB2	chromatin binding (GO:0003682)	5	5	3	4
HMGB3_HUMAN	HMGB3	chromatin binding (GO:0003682)	3	4	2	0
HMGN2_HUMAN	HMGN2	chromatin binding (GO:0003682)	2	2	0	0
PDS5A_HUMAN	PDS5A	chromatin binding (GO:0003682)	3	3	2	4
RCC1_HUMAN	RCC1	chromatin binding (GO:0003682)	4	9	4	6
RCC2_HUMAN	RCC2	chromatin binding (GO:0003682)	7	6	7	11
SMC1A_HUMAN	SMC1A	chromatin binding (GO:0003682)	7	2	5	8
SMC2_HUMAN	SMC2	chromatin binding (GO:0003682)	10	5	11	8
SMC3_HUMAN	SMC3	chromatin binding (GO:0003682)	4	5	8	10
SMC4_HUMAN	SMC4	chromatin binding (GO:0003682)	5	2	4	9
SSBP_HUMAN	SSRP1	chromatin binding (GO:0003682)	4	4	4	7
SPT6H_HUMAN	SUPT6H	chromatin binding (GO:0003682)	2	5	2	5
DSRAD_HUMAN	ADAR	deaminase activity (GO:0019239)	2	2	0	2
CBS_HUMAN	CBS	deaminase activity (GO:0019239)	4	2	3	5
ILF2_HUMAN	ILF2	deaminase activity (GO:0019239)	7	6	0	8
ILF3_HUMAN	ILF3	deaminase activity (GO:0019239)	10	7	6	8
ZFR_HUMAN	ZFR	deaminase activity (GO:0019239)	2	0	2	3
A2MG_HUMAN	A2M	enzyme regulator activity (GO:0030234)	12	13	6	2
DSRAD_HUMAN	ADAR	enzyme regulator activity (GO:0030234)	2	2	0	2
ADRM1_HUMAN	ADRM1	enzyme regulator activity (GO:0030234)	2	2	2	2
AHSA1_HUMAN	AHSA1	enzyme regulator activity (GO:0030234)	2	3	0	2
AN32A_HUMAN	ANP32A	enzyme regulator activity (GO:0030234)	4	3	7	5
AN32B_HUMAN	ANP32B	enzyme regulator activity (GO:0030234)	4	8	4	4
ANXA1_HUMAN	ANXA1	enzyme regulator activity (GO:0030234)	9	3	8	11
ANXA2_HUMAN	ANXA2	enzyme regulator activity (GO:0030234)	6	2	5	6
ANXA3_HUMAN	ANXA3	enzyme regulator activity (GO:0030234)	3	2	2	5
ANXA5_HUMAN	ANXA5	enzyme regulator activity (GO:0030234)	2	2	2	4
RHG01_HUMAN	ARHGAP1	enzyme regulator activity (GO:0030234)	2	0	0	0
GDIR1_HUMAN	ARHGDIA	enzyme regulator activity (GO:0030234)	5	6	5	6
CO3_HUMAN	C3	enzyme regulator activity (GO:0030234)	7	19	8	4
CCNB1_HUMAN	CCNB1	enzyme regulator activity (GO:0030234)	3	0	0	0
CDC37_HUMAN	CDC37	enzyme regulator activity (GO:0030234)	5	3	4	0
CD2A1_HUMAN	CDKN2A	enzyme regulator activity (GO:0030234)	2	2	2	2
CDN2C_HUMAN	CDKN2C	enzyme regulator activity (GO:0030234)	2	0	0	0
CSN3_HUMAN	COPS3	enzyme regulator activity (GO:0030234)	3	2	0	3
CYFP1_HUMAN	CYFIP1	enzyme regulator activity (GO:0030234)	4	2	4	4
ECM29_HUMAN	ECM29	enzyme regulator activity (GO:0030234)	2	0	0	2
EHD1_HUMAN	EHD1	enzyme regulator activity (GO:0030234)	2	0	0	11
EI2BA_HUMAN	EIF2B1	enzyme regulator activity (GO:0030234)	2	2	0	3
EI2BE_HUMAN	EIF2B5	enzyme regulator activity (GO:0030234)	2	0	0	0
EIF3M_HUMAN	EIF3M	enzyme regulator activity (GO:0030234)	2	2	0	0
GDIA_HUMAN	GDI1	enzyme regulator activity (GO:0030234)	13	7	6	8
GMPPA_HUMAN	GMPPA	enzyme regulator activity (GO:0030234)	3	4	4	2
GTF2I_HUMAN	GTF2I	enzyme regulator activity (GO:0030234)	4	4	6	7
ILF2_HUMAN	ILF2	enzyme regulator activity (GO:0030234)	7	6	0	8
ILF3_HUMAN	ILF3	enzyme regulator activity (GO:0030234)	10	7	6	8
ILKAP_HUMAN	ILKAP	enzyme regulator activity (GO:0030234)	2	0	2	2
IQGA1_HUMAN	IQGAP1	enzyme regulator activity (GO:0030234)	14	10	17	32
MOB1A_HUMAN	MOB1A	enzyme regulator activity (GO:0030234)	2	0	0	2
MYH11_HUMAN	MYH11	enzyme regulator activity (GO:0030234)	6	4	3	5
NP1L1_HUMAN	NAP1L1	enzyme regulator activity (GO:0030234)	8	7	0	7
LIS1_HUMAN	PAFAH1B1	enzyme regulator activity (GO:0030234)	6	7	4	6
PLAP_HUMAN	PLAA	enzyme regulator activity (GO:0030234)	6	6	2	4
MYPT1_HUMAN	PPP1R12A	enzyme regulator activity (GO:0030234)	2	2	0	0
KAP2_HUMAN	PRKAR2A	enzyme regulator activity (GO:0030234)	2	4	2	3
PSMD1_HUMAN	PSMD1	enzyme regulator activity (GO:0030234)	7	8	8	8
PSMD2_HUMAN	PSMD2	enzyme regulator activity (GO:0030234)	10	6	4	13
RANG_HUMAN	RANRANBP1	enzyme regulator activity (GO:0030234)	8	8	5	5
RCC2_HUMAN	RCC2	enzyme regulator activity (GO:0030234)	7	6	7	11
TIMP2_HUMAN	TIMP2	enzyme regulator activity (GO:0030234)	3	3	5	4
ZFR_HUMAN	ZFR	enzyme regulator activity (GO:0030234)	2	0	2	3
CSN3_HUMAN	COPS3	enzyme regulator activity (GO:0030234)	3	2	0	3
CSN3_HUMAN	COPS3	enzyme regulator activity (GO:0030234)	3	2	0	3
CYTC_HUMAN	CST3	enzyme regulator activity (GO:0030234)	2	2	0	2
DDB1_HUMAN	DDB1	enzyme regulator activity (GO:0030234)	3	0	8	11
EDIL3_HUMAN	EDIL3	enzyme regulator activity (GO:0030234)	3	0	0	3
EHD4_HUMAN	EHD4	enzyme regulator activity (GO:0030234)	4	2	0	2
EI2BB_HUMAN	EIF2B2	enzyme regulator activity (GO:0030234)	2	0	0	0
GCN1L_HUMAN	GCN1L1	enzyme regulator activity (GO:0030234)	11	2	3	11
GDIB_HUMAN	GDI2	enzyme regulator activity (GO:0030234)	13	9	6	7
GMPPB_HUMAN	GMPPB	enzyme regulator activity (GO:0030234)	2	0	2	2
HPBP1_HUMAN	HSPBP1	enzyme regulator activity (GO:0030234)	3	0	0	4
IPO5_HUMAN	IPO5	enzyme regulator activity (GO:0030234)	7	4	8	9
ITIH1_HUMAN	ITIH1	enzyme regulator activity (GO:0030234)	5	6	2	0
ITIH2_HUMAN	ITIH2	enzyme regulator activity (GO:0030234)	5	6	2	0
ITIH3_HUMAN	ITIH3	enzyme regulator activity (GO:0030234)	2	3	0	0
MYH10_HUMAN	MYH10	enzyme regulator activity (GO:0030234)	8	8	3	10
MYH9_HUMAN	MYH9	enzyme regulator activity (GO:0030234)	64	77	37	61
NP1L4_HUMAN	NAP1L4	enzyme regulator activity (GO:0030234)	6	6	4	7
PCNA_HUMAN	PCNA	enzyme regulator activity (GO:0030234)	11	9	10	11
PPM1G_HUMAN	PPM1G	enzyme regulator activity (GO:0030234)	9	5	4	6
PTPA_HUMAN	PPP2R4	enzyme regulator activity (GO:0030234)	3	0	0	6
GLU2B_HUMAN	PRKCSH	enzyme regulator activity (GO:0030234)	15	15	12	9
PSD13_HUMAN	PSMD13	enzyme regulator activity (GO:0030234)	8	5	3	5
PSMD3_HUMAN	PSMD3	enzyme regulator activity (GO:0030234)	12	11	5	10
RAE1L_HUMAN	RAE1	enzyme regulator activity (GO:0030234)	3	2	2	5
RAN_HUMAN	RAN	enzyme regulator activity (GO:0030234)	8	6	6	6
RCC1_HUMAN	RCC1	enzyme regulator activity (GO:0030234)	4	9	4	6
SC23A_HUMAN	SEC23A	enzyme regulator activity (GO:0030234)	6	3	4	6
SPB5_HUMAN	SERPINB5	enzyme regulator activity (GO:0030234)	2	0	0	0
PAI1_HUMAN	SERPINE1	enzyme regulator activity (GO:0030234)	15	12	0	3
GDN_HUMAN	SERPINE2	enzyme regulator activity (GO:0030234)	4	3	0	5
PEDF_HUMAN	SERPINF1	enzyme regulator activity (GO:0030234)	2	0	2	0
SERPH_HUMAN	SERPINH1	enzyme regulator activity (GO:0030234)	14	12	8	8
SET_HUMAN	SET	enzyme regulator activity (GO:0030234)	3	4	2	9
TAB1_HUMAN	TAB1	enzyme regulator activity (GO:0030234)	2	0	0	2
ZYX_HUMAN	ZYX	enzyme regulator activity (GO:0030234)	4	5	5	5
DDX1_HUMAN	DDX1	helicase activity (GO:0004386)	7	5	6	6
DDX17_HUMAN	DDX17	helicase activity (GO:0004386)	13	16	14	14
DD19A_HUMAN	DDX19A	helicase activity (GO:0004386)	6	0	0	4
DDX21_HUMAN	DDX21	helicase activity (GO:0004386)	5	2	4	6
DX39A_HUMAN	DDX39A	helicase activity (GO:0004386)	5	6	2	9
DX39B_HUMAN	DDX39B	helicase activity (GO:0004386)	3	4	2	3
DDX3X_HUMAN	DDX3X	helicase activity (GO:0004386)	13	11	6	9
DDX42_HUMAN	DDX42	helicase activity (GO:0004386)	3	2	7	5
DDX47_HUMAN	DDX47	helicase activity (GO:0004386)	2	5	2	3
DDX5_HUMAN	DDX5	helicase activity (GO:0004386)	7	9	9	4
DDX6_HUMAN	DDX6	helicase activity (GO:0004386)	8	7	0	6
DHX15_HUMAN	DHX15	helicase activity (GO:0004386)	7	6	11	15
DHX9_HUMAN	DHX9	helicase activity (GO:0004386)	13	10	18	20
EIF3M_HUMAN	EIF3M	helicase activity (GO:0004386)	2	2	0	0
IF4A1_HUMAN	EIF4A1	helicase activity (GO:0004386)	23	22	16	22
IF4A3_HUMAN	EIF4A3	helicase activity (GO:0004386)	10	11	6	11
MCM2_HUMAN	MCM2	helicase activity (GO:0004386)	8	12	17	16
MCM3_HUMAN	MCM3	helicase activity (GO:0004386)	5	7	10	10
MCM5_HUMAN	MCM5	helicase activity (GO:0004386)	11	8	6	6
MCM6_HUMAN	MCM6	helicase activity (GO:0004386)	6	6	8	12
MCM7_HUMAN	MCM7	helicase activity (GO:0004386)	20	16	15	19
MCM7_HUMAN	MCM7	helicase activity (GO:0004386)	20	16	15	19
RECQ1_HUMAN	RECQL	helicase activity (GO:0004386)	2	7	3	3
SBNO1_HUMAN	SBNO1	helicase activity (GO:0004386)	2	0	0	0
SMCA5_HUMAN	SMARCA5	helicase activity (GO:0004386)	5	0	5	5
U520_HUMAN	SNRNP200	helicase activity (GO:0004386)	17	16	15	24
RENT1_HUMAN	UPF1	helicase activity (GO:0004386)	5	4	6	7
XRCC5_HUMAN	XRCC5	helicase activity (GO:0004386)	22	19	18	16
XRCC6_HUMAN	XRCC6	helicase activity (GO:0004386)	19	17	13	18
A2MG_HUMAN	A2M	hydrolase activity (GO:0016787)	12	13	6	2
BACH_HUMAN	ACOT7	hydrolase activity (GO:0016787)	5	0	2	4
PPAC_HUMAN	ACP1	hydrolase activity (GO:0016787)	2	2	3	2
DSRAD_HUMAN	ADAR	hydrolase activity (GO:0016787)	2	2	0	2
SAHH_HUMAN	AHCY	hydrolase activity (GO:0016787)	15	17	14	19
SAHH2_HUMAN	AHCYL1	hydrolase activity (GO:0016787)	3	0	0	2
ALDOA_HUMAN	ALDOA	hydrolase activity (GO:0016787)	19	5	17	21
ALDOC_HUMAN	ALDOC	hydrolase activity (GO:0016787)	2	6	3	3
AN32A_HUMAN	ANP32A	hydrolase activity (GO:0016787)	4	3	7	5
AN32B_HUMAN	ANP32B	hydrolase activity (GO:0016787)	4	8	4	4
ACPH_HUMAN	APEH	hydrolase activity (GO:0016787)	7	2	4	4
ARF1_HUMAN	ARF1	hydrolase activity (GO:0016787)	2	6	3	3
ARF4_HUMAN	ARF4	hydrolase activity (GO:0016787)	2	0	0	0
ASNA_HUMAN	ASNA1	hydrolase activity (GO:0016787)	2	0	0	2
PUR9_HUMAN	ATIC	hydrolase activity (GO:0016787)	9	7	7	13
AT1A1_HUMAN	ATP1A1	hydrolase activity (GO:0016787)	4	5	2	7
ATPA_HUMAN	ATP5A1	hydrolase activity (GO:0016787)	13	9	5	15
ATPB_HUMAN	ATP5B	hydrolase activity (GO:0016787)	17	14	9	16
ATPO_HUMAN	ATP5O	hydrolase activity (GO:0016787)	2	0	0	3
VATA_HUMAN	ATP6V1A	hydrolase activity (GO:0016787)	6	6	4	4
VATB1_HUMAN	ATP6V1B1	hydrolase activity (GO:0016787)	2	0	0	2
VATB2_HUMAN	ATP6V1B2	hydrolase activity (GO:0016787)	2	2	0	3
BZW1_HUMAN	BZW1	hydrolase activity (GO:0016787)	6	5	0	6
BZW2_HUMAN	BZW2	hydrolase activity (GO:0016787)	2	0	0	3
MYG1_HUMAN	C12orf10	hydrolase activity (GO:0016787)	2	0	2	4
CO3_HUMAN	C3	hydrolase activity (GO:0016787)	7	19	8	4
CBS_HUMAN	CBS	hydrolase activity (GO:0016787)	4	2	3	5
CFAH_HUMAN	CFH	hydrolase activity (GO:0016787)	3	4	0	0
CKAP4_HUMAN	CKAP4	hydrolase activity (GO:0016787)	3	0	0	9
CNDP2_HUMAN	CNDP2	hydrolase activity (GO:0016787)	5	3	2	4
CBPE_HUMAN	CPE	hydrolase activity (GO:0016787)	3	3	2	3
DPYL1_HUMAN	CRMP1	hydrolase activity (GO:0016787)	2	0	3	2
XPO2_HUMAN	CSE1L	hydrolase activity (GO:0016787)	12	6	12	14
CYTC_HUMAN	CST3	hydrolase activity (GO:0016787)	2	2	0	2
CATZ_HUMAN	CTSZ	hydrolase activity (GO:0016787)	2	2	3	2
DCPS_HUMAN	DCPS	hydrolase activity (GO:0016787)	3	0	2	0
DCTN2_HUMAN	DCTN2	hydrolase activity (GO:0016787)	7	4	2	6
DDB1_HUMAN	DDB1	hydrolase activity (GO:0016787)	3	0	8	11
DDI2_HUMAN	DDI2	hydrolase activity (GO:0016787)	3	3	0	4
DX39B_HUMAN	DDX39B	hydrolase activity (GO:0016787)	3	4	2	3
RRP44_HUMAN	DIS3	hydrolase activity (GO:0016787)	3	3	6	7
DPP9_HUMAN	DPP9	hydrolase activity (GO:0016787)	2	0	2	5
DPYL3_HUMAN	DPYSL3	hydrolase activity (GO:0016787)	3	4	0	2
DRG1_HUMAN	DRG1	hydrolase activity (GO:0016787)	4	2	0	4
DUT_HUMAN	DUT	hydrolase activity (GO:0016787)	3	3	2	3
DYHC1_HUMAN	DYNC1H1	hydrolase activity (GO:0016787)	15	15	0	0
EDIL3_HUMAN	EDIL3	hydrolase activity (GO:0016787)	3	0	0	3
EF1A1_HUMAN	EEF1A1	hydrolase activity (GO:0016787)	26	18	17	20
EF2_HUMAN	EEF2	hydrolase activity (GO:0016787)	39	30	29	37
U5S1_HUMAN	EFTUD2	hydrolase activity (GO:0016787)	4	5	7	0
EIF2A_HUMAN	EIF2A	hydrolase activity (GO:0016787)	7	3	3	6
EI2BA_HUMAN	EIF2B1	hydrolase activity (GO:0016787)	2	2	0	3
EI2BB_HUMAN	EIF2B2	hydrolase activity (GO:0016787)	2	0	0	0
IF2G_HUMAN	EIF2S3	hydrolase activity (GO:0016787)	2	2	0	0
RNZ2_HUMAN	ELAC2	hydrolase activity (GO:0016787)	4	0	3	5
ESTD_HUMAN	ESD	hydrolase activity (GO:0016787)	2	2	3	2
EXOS6_HUMAN	EXOSC6	hydrolase activity (GO:0016787)	2	2	0	2
FAS_HUMAN	FASN	hydrolase activity (GO:0016787)	36	23	22	39
GANAB_HUMAN	GANAB	hydrolase activity (GO:0016787)	15	8	18	19
PUR2_HUMAN	GART	hydrolase activity (GO:0016787)	7	2	2	8
GLGB_HUMAN	GBE1	hydrolase activity (GO:0016787)	3	0	0	3
GBP1_HUMAN	GBP1	hydrolase activity (GO:0016787)	2	0	0	0
GBP2_HUMAN	GBP2	hydrolase activity (GO:0016787)	2	0	0	0
AGAL_HUMAN	GLA	hydrolase activity (GO:0016787)	2	0	0	2
BGAL_HUMAN	GLB1	hydrolase activity (GO:0016787)	2	0	0	2
GLSK_HUMAN	GLS	hydrolase activity (GO:0016787)	5	4	3	4
GNAS1_HUMAN	GNAS	hydrolase activity (GO:0016787)	2	3	0	2
GNPI1_HUMAN	GNPDA1	hydrolase activity (GO:0016787)	2	0	3	3
GNS_HUMAN	GNS	hydrolase activity (GO:0016787)	2	2	3	4
HBS1L_HUMAN	HBS1L	hydrolase activity (GO:0016787)	2	0	0	0
HDAC1_HUMAN	HDAC1	hydrolase activity (GO:0016787)	5	0	2	4
HDAC2_HUMAN	HDAC2	hydrolase activity (GO:0016787)	2	0	0	0
HEXB_HUMAN	HEXB	hydrolase activity (GO:0016787)	2	0	0	0
HINT2_HUMAN	HINT2	hydrolase activity (GO:0016787)	2	0	0	2
IDE_HUMAN	IDE	hydrolase activity (GO:0016787)	2	0	4	8
ILF2_HUMAN	ILF2	hydrolase activity (GO:0016787)	7	6	0	8
ILF3_HUMAN	ILF3	hydrolase activity (GO:0016787)	10	7	6	8
ILKAP_HUMAN	ILKAP	hydrolase activity (GO:0016787)	2	0	2	2
IPO7_HUMAN	IPO7	hydrolase activity (GO:0016787)	4	0	4	7
IPO9_HUMAN	IPO9	hydrolase activity (GO:0016787)	4	0	5	5
ITIH1_HUMAN	ITIH1	hydrolase activity (GO:0016787)	5	6	2	0
ITIH2_HUMAN	ITIH2	hydrolase activity (GO:0016787)	8	13	3	0
ITIH3_HUMAN	ITIH3	hydrolase activity (GO:0016787)	2	3	0	0
KIF11_HUMAN	KIF11	hydrolase activity (GO:0016787)	2	0	0	0
KIF5A_HUMAN	KIF5A	hydrolase activity (GO:0016787)	2	0	2	2
KINH_HUMAN	KIF5B	hydrolase activity (GO:0016787)	8	4	6	7
AMPL_HUMAN	LAP3	hydrolase activity (GO:0016787)	2	2	3	6
LG3BP_HUMAN	LGALS3BP	hydrolase activity (GO:0016787)	8	3	7	7
LIMA1_HUMAN	LIMA1	hydrolase activity (GO:0016787)	5	6	4	3
LYOX_HUMAN	LOX	hydrolase activity (GO:0016787)	3	2	0	2
LKHA4_HUMAN	LTA4H	hydrolase activity (GO:0016787)	2	3	6	5
TRFL_HUMAN	LTF	hydrolase activity (GO:0016787)	8	29	20	3
LYPA1_HUMAN	LYPLA1	hydrolase activity (GO:0016787)	2	0	2	3
MCM2_HUMAN	MCM2	hydrolase activity (GO:0016787)	8	12	17	16
MCM3_HUMAN	MCM3	hydrolase activity (GO:0016787)	5	7	10	10
MCM5_HUMAN	MCM5	hydrolase activity (GO:0016787)	11	8	6	6
MCM6_HUMAN	MCM6	hydrolase activity (GO:0016787)	6	6	8	12
MCM7_HUMAN	MCM7	hydrolase activity (GO:0016787)	20	16	15	19
AMPM2_HUMAN	METAP2	hydrolase activity (GO:0016787)	3	0	0	0
MMP2_HUMAN	MMP2	hydrolase activity (GO:0016787)	6	3	0	3
MMP9_HUMAN	MMP9	hydrolase activity (GO:0016787)	3	0	0	0
MRE11_HUMAN	MRE11A	hydrolase activity (GO:0016787)	4	3	4	0
MSH2_HUMAN	MSH2	hydrolase activity (GO:0016787)	2	2	3	5
MSH6_HUMAN	MSH6	hydrolase activity (GO:0016787)	3	0	0	0
C1TC_HUMAN	MTHFD1	hydrolase activity (GO:0016787)	16	17	22	25
MYH10_HUMAN	MYH10	hydrolase activity (GO:0016787)	8	8	3	10
MYH11_HUMAN	MYH11	hydrolase activity (GO:0016787)	6	4	3	5
MYH9_HUMAN	MYH9	hydrolase activity (GO:0016787)	64	77	37	61
NP1L1_HUMAN	NAP1L1	hydrolase activity (GO:0016787)	8	7	0	7
NP1L4_HUMAN	NAP1L4	hydrolase activity (GO:0016787)	6	6	4	7
NT5D1_HUMAN	NT5DC1	hydrolase activity (GO:0016787)	2	0	0	0
NUDT5_HUMAN	NUDT5	hydrolase activity (GO:0016787)	6	5	6	6
OLA1_HUMAN	OLA1	hydrolase activity (GO:0016787)	7	5	4	7
OSGEP_HUMAN	OSGEP	hydrolase activity (GO:0016787)	2	0	2	2
OTUB1_HUMAN	OTUB1	hydrolase activity (GO:0016787)	2	2	3	2
PA2G4_HUMAN	PA2G4	hydrolase activity (GO:0016787)	14	14	9	13
LIS1_HUMAN	PAFAH1B1	hydrolase activity (GO:0016787)	6	7	4	6
PARK7_HUMAN	PARK7	hydrolase activity (GO:0016787)	10	9	11	11
PCSK9_HUMAN	PCSK9	hydrolase activity (GO:0016787)	3	0	0	6
PDCD6_HUMAN	PDCD6	hydrolase activity (GO:0016787)	5	4	4	2
PLPP_HUMAN	PDXP	hydrolase activity (GO:0016787)	2	0	0	0
KPYM_HUMAN	PKM	hydrolase activity (GO:0016787)	40	30	27	39
Q504U3_HUMAN	PKM2	hydrolase activity (GO:0016787)	3	0	2	3
MPPA_HUMAN	PMPCA	hydrolase activity (GO:0016787)	3	4	0	2
MPPB_HUMAN	PMPCB	hydrolase activity (GO:0016787)	4	2	3	4
IPYR_HUMAN	PPA1	hydrolase activity (GO:0016787)	7	8	6	6
PPM1G_HUMAN	PPM1G	hydrolase activity (GO:0016787)	9	5	4	6
PP1A_HUMAN	PPP1CA	hydrolase activity (GO:0016787)	2	0	0	0
MYPT1_HUMAN	PPP1R12A	hydrolase activity (GO:0016787)	2	2	0	0
PP2AA_HUMAN	PPP2CA	hydrolase activity (GO:0016787)	3	0	0	0
2AAA_HUMAN	PPP2R1A	hydrolase activity (GO:0016787)	13	0	0	0
2AAA_HUMAN	PPP2R2A	hydrolase activity (GO:0016787)	4	0	0	4
PTPA_HUMAN	PPP2R4	hydrolase activity (GO:0016787)	3	0	0	6
2A5D_HUMAN	PPP2R5D	hydrolase activity (GO:0016787)	2	0	2	0
2A5E_HUMAN	PPP2R5E	hydrolase activity (GO:0016787)	2	0	0	2
PP2BA_HUMAN	PPP3CA	hydrolase activity (GO:0016787)	9	4	3	3
PPP5_HUMAN	PPP5C	hydrolase activity (GO:0016787)	3	0	2	3
PPT1_HUMAN	PPT1	hydrolase activity (GO:0016787)	2	2	2	3
PPCE_HUMAN	PREP	hydrolase activity (GO:0016787)	5	0	0	3
PPCE_HUMAN	PREP	hydrolase activity (GO:0016787)	5	0	0	3
PRTN3_HUMAN	PRTN3	hydrolase activity (GO:0016787)	2	3	0	0
PSA1_HUMAN	PSMA1	hydrolase activity (GO:0016787)	9	7	5	8
PSA2_HUMAN	PSMA2	hydrolase activity (GO:0016787)	4	0	4	0
PSA3_HUMAN	PSMA3	hydrolase activity (GO:0016787)	8	6	4	4
PSA4_HUMAN	PSMA4	hydrolase activity (GO:0016787)	3	6	6	5
PSA5_HUMAN	PSMA5	hydrolase activity (GO:0016787)	3	5	4	3
PSA6_HUMAN	PSMA6	hydrolase activity (GO:0016787)	4	5	4	3
PSA7_HUMAN	PSMA7	hydrolase activity (GO:0016787)	4	4	5	3
PSA7L_HUMAN	PSMA8	hydrolase activity (GO:0016787)	2	2	2	2
PSB1_HUMAN	PSMB1	hydrolase activity (GO:0016787)	5	4	5	3
PSB2_HUMAN	PSMB2	hydrolase activity (GO:0016787)	4	2	2	2
PSB3_HUMAN	PSMB3	hydrolase activity (GO:0016787)	2	0	2	0
PSB4_HUMAN	PSMB4	hydrolase activity (GO:0016787)	3	4	3	3
PSB5_HUMAN	PSMB5	hydrolase activity (GO:0016787)	8	7	8	8
PSB6_HUMAN	PSMB6	hydrolase activity (GO:0016787)	4	4	4	4
PRS4_HUMAN	PSMC1	hydrolase activity (GO:0016787)	7	9	3	3
PRS7_HUMAN	PSMC2	hydrolase activity (GO:0016787)	12	12	6	9
PRS6A_HUMAN	PSMC3	hydrolase activity (GO:0016787)	12	9	2	9
PRS8_HUMAN	PSMC5	hydrolase activity (GO:0016787)	10	9	5	6
PRS10_HUMAN	PSMC6	hydrolase activity (GO:0016787)	6	3	3	9
PSD11_HUMAN	PSMD11	hydrolase activity (GO:0016787)	11	8	4	9
PSMD5_HUMAN	PSMD5	hydrolase activity (GO:0016787)	7	2	0	3
PSMD6_HUMAN	PSMD6	hydrolase activity (GO:0016787)	6	5	0	6
PSME1_HUMAN	PSME1	hydrolase activity (GO:0016787)	2	0	2	3
PSME2_HUMAN	PSME2	hydrolase activity (GO:0016787)	4	2	2	3
PSME3_HUMAN	PSME3	hydrolase activity (GO:0016787)	3	3	0	2
PTN11_HUMAN	PTPN11	hydrolase activity (GO:0016787)	2	0	0	2
PTPRF_HUMAN	PTPRF	hydrolase activity (GO:0016787)	3	0	3	5
RAC1_HUMAN	RAC1	hydrolase activity (GO:0016787)	2	0	2	3
RAN_HUMAN	RAN	hydrolase activity (GO:0016787)	8	6	6	6
SBNO1_HUMAN	SBNO1	hydrolase activity (GO:0016787)	2	0	0	0
SEP10_HUMAN	SEPT10	hydrolase activity (GO:0016787)
SEP11_HUMAN	SEPT11	hydrolase activity (GO:0016787)
SEPT2_HUMAN	SEPT2	hydrolase activity (GO:0016787)
SEPT7_HUMAN	SEPT7	hydrolase activity (GO:0016787)
SEPT9_HUMAN	SEPT9	hydrolase activity (GO:0016787)
SPB5_HUMAN	SERPINB5	hydrolase activity (GO:0016787)	2	0	0	0
PAI1_HUMAN	SERPINE1	hydrolase activity (GO:0016787)	15	12	0	3
GDN_HUMAN	SERPINE2	hydrolase activity (GO:0016787)	4	3	0	5
PEDF_HUMAN	SERPINF1	hydrolase activity (GO:0016787)	2	0	2	0
SERPH_HUMAN	SERPINH1	hydrolase activity (GO:0016787)	14	12	8	8
SET_HUMAN	SET	hydrolase activity (GO:0016787)	3	4	2	9
4F2_HUMAN	SLC3A2	hydrolase activity (GO:0016787)	13	6	6	12
SMC1A_HUMAN	SMC1A	hydrolase activity (GO:0016787)	7	2	5	8
SMC2_HUMAN	SMC2	hydrolase activity (GO:0016787)	10	5	11	8
SMC3_HUMAN	SMC3	hydrolase activity (GO:0016787)	4	5	8	10
SMC4_HUMAN	SMC4	hydrolase activity (GO:0016787)	5	2	4	9
U520_HUMAN	SNRNP200	hydrolase activity (GO:0016787)	17	16	15	24
SORCN_HUMAN	SRI	hydrolase activity (GO:0016787)	3	3	3	2
TAB1_HUMAN	TAB1	hydrolase activity (GO:0016787)	2	0	0	2
TIMP2_HUMAN	TIMP2	hydrolase activity (GO:0016787)	3	3	5	4
TOP2A_HUMAN	TOP2A	hydrolase activity (GO:0016787)	2	2	0	6
TPM1_HUMAN	TPM1	hydrolase activity (GO:0016787)	9	16	8	8
TPM3_HUMAN	TPM3	hydrolase activity (GO:0016787)	2	3	2	2
TPM4_HUMAN	TPM4	hydrolase activity (GO:0016787)	8	13	6	6
TPP2_HUMAN	TPP2	hydrolase activity (GO:0016787)	3	0	6	8
EFTU_HUMAN	TUFM	hydrolase activity (GO:0016787)	9	5	4	10
UCHL5_HUMAN	UCHL5	hydrolase activity (GO:0016787)	4	2	2	4
RENT1_HUMAN	UPF1	hydrolase activity (GO:0016787)	5	4	6	7
UBP10_HUMAN	USP10	hydrolase activity (GO:0016787)	2	0	2	2
UBP14_HUMAN	USP14	hydrolase activity (GO:0016787)	7	4	0	4
SNUT2_HUMAN	USP39	hydrolase activity (GO:0016787)	2	2	2	2
UBP5_HUMAN	USP5	hydrolase activity (GO:0016787)	12	8	11	13
UBP8_HUMAN	USP8	hydrolase activity (GO:0016787)	2	0	0	0
USP9X_HUMAN	USP9X	hydrolase activity (GO:0016787)	6	0	0	0
XPP1_HUMAN	XPNPEP1	hydrolase activity (GO:0016787)	2	0	0	2
ZFR_HUMAN	ZFR	hydrolase activity (GO:0016787)	2	0	2	3
2ABA_HUMAN	PPP2R2A	hydrolase activity (GO:0016787)	4	0	0	4
CBS_HUMAN	CBS	isomerase activity (GO:0016853)	4	2	3	5
CLIC1_HUMAN	CLIC1	isomerase activity (GO:0016853)	5	7	5	5
CLIC4_HUMAN	CLIC4	isomerase activity (GO:0016853)	4	3	3	2
ECH1_HUMAN	ECH1	isomerase activity (GO:0016853)	3	0	0	0
ECHM_HUMAN	ECHS1	isomerase activity (GO:0016853)	3	2	2	0
ECI1_HUMAN	ECI1	isomerase activity (GO:0016853)	2	2	3	2
EF1G_HUMAN	EEF1G	isomerase activity (GO:0016853)	20	18	12	14
ERP44_HUMAN	ERP44	isomerase activity (GO:0016853)	2	2	0	0
FKB10_HUMAN	FKBP10	isomerase activity (GO:0016853)	3	0	2	2
FKBP3_HUMAN	FKBP3	isomerase activity (GO:0016853)	2	0	0	0
FKBP4_HUMAN	FKBP4	isomerase activity (GO:0016853)	16	14	6	14
GNPI1_HUMAN	GNPDA1	isomerase activity (GO:0016853)	2	0	3	3
G6PI_HUMAN	GPI	isomerase activity (GO:0016853)	12	9	8	12
HCDH_HUMAN	HADH	isomerase activity (GO:0016853)	4	0	0	2
HIBCH_HUMAN	HIBCH	isomerase activity (GO:0016853)	3	0	0	0
PDIA1_HUMAN	P4HB	isomerase activity (GO:0016853)	16	13	11	15
PDIA3_HUMAN	PDIA3	isomerase activity (GO:0016853)	19	19	16	16
PDIA4_HUMAN	PDIA4	isomerase activity (GO:0016853)	20	24	13	17
PDIA6_HUMAN	PDIA6	isomerase activity (GO:0016853)	7	8	3	8
PGM1_HUMAN	PGM1	isomerase activity (GO:0016853)	9	5	8	12
PPIA_HUMAN	PPIA	isomerase activity (GO:0016853)	14	13	13	13
PAL4A_HUMAN	PPIAL4A	isomerase activity (GO:0016853)	2	2	3	2
PPIB_HUMAN	PPIB	isomerase activity (GO:0016853)	6	8	9	6
PPIE_HUMAN	PPIE	isomerase activity (GO:0016853)	2	0	3	5
PPIF_HUMAN	PPIF	isomerase activity (GO:0016853)	2	2	2	0
PTPA_HUMAN	PPP2R4	isomerase activity (GO:0016853)	3	0	0	6
QSOX1_HUMAN	QSOX1	isomerase activity (GO:0016853)	2	0	2	0
TOP1_HUMAN	TOP1	isomerase activity (GO:0016853)	2	0	0	5
TOP2A_HUMAN	TOP2A	isomerase activity (GO:0016853)	2	2	0	6
TPIS_HUMAN	TPI1	isomerase activity (GO:0016853)	2	3	4	4
FCL_HUMAN	TSTA3	isomerase activity (GO:0016853)	2	0	0	2
TXND5_HUMAN	TXNDC5	isomerase activity (GO:0016853)	3	5	2	3
ACACA_HUMAN	ACACA	ligase activity (GO:0016874)	5	0	3	10
ACLY_HUMAN	ACLY	ligase activity (GO:0016874)	30	22	32	35
PURA2_HUMAN	ADSS	ligase activity (GO:0016874)	6	3	2	4
AIMP1_HUMAN	AIMP1	ligase activity (GO:0016874)	3	4	2	3
ASNS_HUMAN	ASNS	ligase activity (GO:0016874)	11	8	4	12
RTCB_HUMAN	C22orf28	ligase activity (GO:0016874)	6	8	4	6
CYBP_HUMAN	CACYBP	ligase activity (GO:0016874)	5	4	2	6
PYR1_HUMAN	CAD	ligase activity (GO:0016874)	15	9	7	17
SYCC_HUMAN	CARS	ligase activity (GO:0016874)	5	3	2	3
CPSM_HUMAN	CPS1	ligase activity (GO:0016874)	19	4	17	18
PYRG1_HUMAN	CTPS1	ligase activity (GO:0016874)	9	8	5	7
CUL2_HUMAN	CUL2	ligase activity (GO:0016874)	2	0	0	2
CUL4A_HUMAN	CUL4A	ligase activity (GO:0016874)	3	3	3	2
SYDC_HUMAN	DARS	ligase activity (GO:0016874)	6	15	4	6
ECH1_HUMAN	ECH1	ligase activity (GO:0016874)	3	0	0	0
ECHM_HUMAN	ECHS1	ligase activity (GO:0016874)	3	2	2	0
ECI1_HUMAN	ECI1	ligase activity (GO:0016874)	2	2	3	2
SYEP_HUMAN	EPRS	ligase activity (GO:0016874)	19	14	15	28
SYFA_HUMAN	FARSA	ligase activity (GO:0016874)	4	4	0	0
SYFA_HUMAN	FARSB	ligase activity (GO:0016874)	4	8	5	7
FAS_HUMAN	FASN	ligase activity (GO:0016874)	36	23	22	39
FBX3_HUMAN	FBXO3	ligase activity (GO:0016874)	2	0	0	0
SYG_HUMAN	GARS	ligase activity (GO:0016874)	12	8	8	8
PUR2_HUMAN	GART	ligase activity (GO:0016874)	7	2	2	8
SYHC_HUMAN	HARS	ligase activity (GO:0016874)	9	12	7	9
HIBCH_HUMAN	HIBCH	ligase activity (GO:0016874)	3	0	0	0
HUWE1_HUMAN	HUWE1	ligase activity (GO:0016874)	6	0	0	0
SYIC_HUMAN	IARS	ligase activity (GO:0016874)	8	5	13	11
SYK_HUMAN	KARS	ligase activity (GO:0016874)	11	11	5	4
SYLC_HUMAN	LARS	ligase activity (GO:0016874)	11	6	14	13
LRC47_HUMAN	LRRC47	ligase activity (GO:0016874)	4	0	3	0
C1TC_HUMAN	MTHFD1	ligase activity (GO:0016874)	16	17	22	25
SYNC_HUMAN	NARS	ligase activity (GO:0016874)	10	6	4	8
PUR6_HUMAN	PAICS	ligase activity (GO:0016874)	15	9	7	11
PUR4_HUMAN	PFAS	ligase activity (GO:0016874)	10	6	14	16
SYQ_HUMAN	QARS	ligase activity (GO:0016874)	10	8	5	4
SAE1_HUMAN	SAE1	ligase activity (GO:0016874)	6	7	4	7
SYSC_HUMAN	SARS	ligase activity (GO:0016874)	4	3	2	3
SYTC_HUMAN	TARS	ligase activity (GO:0016874)	28	22	20	18
TRI16_HUMAN	TRIM16	ligase activity (GO:0016874)	2	2	2	0
TRI25_HUMAN	TRIM25	ligase activity (GO:0016874)	2	0	0	0
TTL12_HUMAN	TTLL12	ligase activity (GO:0016874)	5	3	2	4
UBA1_HUMAN	UBA1	ligase activity (GO:0016874)	16	17	17	23
SAE2_HUMAN	UBA2	ligase activity (GO:0016874)	7	4	6	9
UBA6_HUMAN	UBA6	ligase activity (GO:0016874)	2	0	3	2
UB2L3_HUMAN	UBE2L3	ligase activity (GO:0016874)	2	0	0	0
UBE3A_HUMAN	UBE3A	ligase activity (GO:0016874)	2	0	0	3
UBP10_HUMAN	USP10	ligase activity (GO:0016874)	2	0	2	2
UBP14_HUMAN	USP14	ligase activity (GO:0016874)	7	4	0	4
UBP5_HUMAN	USP5	ligase activity (GO:0016874)	12	8	11	13
UBP8_HUMAN	USP8	ligase activity (GO:0016874)	2	0	0	0
USP9X_HUMAN	USP9X	ligase activity (GO:0016874)	6	0	0	0
SYVC_HUMAN	VARS	ligase activity (GO:0016874)	11	4	7	13
SYWC_HUMAN	WARS	ligase activity (GO:0016874)	9	8	4	6
SYYC_HUMAN	YARS	ligase activity (GO:0016874)	16	12	10	14
FABP5_HUMAN	FABP5	lipid binding (GO:0008289)	2	0	0	0
ACLY_HUMAN	ACLY	lyase activity (GO:0016829)	30	22	32	35
ACOC_HUMAN	ACO1	lyase activity (GO:0016829)	2	0	4	5
ACON_HUMAN	ACO2	lyase activity (GO:0016829)	6	4	3	4
PUR8_HUMAN	ADSL	lyase activity (GO:0016829)	7	3	5	6
CBS_HUMAN	CBS	lyase activity (GO:0016829)	4	2	3	5
CISY_HUMAN	CS	lyase activity (GO:0016829)	3	4	4	5
ECH1_HUMAN	ECH1	lyase activity (GO:0016829)	3	0	0	0
ECHM_HUMAN	ECHS1	lyase activity (GO:0016829)	3	2	2	0
ECI1_HUMAN	ECI1	lyase activity (GO:0016829)	2	2	3	2
ENOA_HUMAN	ENO1	lyase activity (GO:0016829)	41	32	35	43
FUMH_HUMAN	FH	lyase activity (GO:0016829)	5	4	6	9
GNAS1_HUMAN	GNAS	lyase activity (GO:0016829)	2	3	0	2
HCDH_HUMAN	HADH	lyase activity (GO:0016829)	4	0	0	2
HIBCH_HUMAN	HIBCH	lyase activity (GO:0016829)	3	0	0	0
HMCS1_HUMAN	HMGCS1	lyase activity (GO:0016829)	2	0	0	3
MAOM_HUMAN	ME2	lyase activity (GO:0016829)	2	0	0	0
ODPB_HUMAN	PDHB	lyase activity (GO:0016829)	2	2	4	3
TRUA_HUMAN	PUS1	lyase activity (GO:0016829)	2	0	0	0
RTCA_HUMAN	RTCA	lyase activity (GO:0016829)	2	0	0	0
TKT_HUMAN	TKT	lyase activity (GO:0016829)	27	30	23	31
FCL_HUMAN	TSTA3	lyase activity (GO:0016829)	2	0	0	2
SYAC_HUMAN	AARS	nucleic acid binding (GO:0003676)	10	8	9	11
AASD1_HUMAN	AARSD1	nucleic acid binding (GO:0003676)	3	3	0	0
DSRAD_HUMAN	ADAR	nucleic acid binding (GO:0003676)	2	2	0	2
ATPA_HUMAN	ATP5A1	nucleic acid binding (GO:0003676)	13	9	5	15
ATPB_HUMAN	ATP5B	nucleic acid binding (GO:0003676)	17	14	9	16
VATA_HUMAN	ATP6V1A	nucleic acid binding (GO:0003676)	6	6	4	4
VATB1_HUMAN	ATP6V1B1	nucleic acid binding (GO:0003676)	2	0	0	2
VATB2_HUMAN	ATP6V1B2	nucleic acid binding (GO:0003676)	2	2	0	3
ATX2L_HUMAN	ATXN2L	nucleic acid binding (GO:0003676)	5	3	7	8
BUB3_HUMAN	BUB3	nucleic acid binding (GO:0003676)	11	10	5	6
BZW1_HUMAN	BZW1	nucleic acid binding (GO:0003676)	6	5	0	6
BZW2_HUMAN	BZW2	nucleic acid binding (GO:0003676)	2	0	0	3
CN166_HUMAN	C14orf166	nucleic acid binding (GO:0003676)	3	2	2	0
CAND1_HUMAN	CAND1	nucleic acid binding (GO:0003676)	8	8	14	15
CATA_HUMAN	CAT	nucleic acid binding (GO:0003676)	3	3	3	3
CBX1_HUMAN	CBX1	nucleic acid binding (GO:0003676)	2	4	3	2
CBX3_HUMAN	CBX3	nucleic acid binding (GO:0003676)	6	5	4	5
CBX5_HUMAN	CBX5	nucleic acid binding (GO:0003676)	4	3	3	3
CD2A1_HUMAN	CDKN2A	nucleic acid binding (GO:0003676)	2	2	2	2
CKAP4_HUMAN	CKAP4	nucleic acid binding (GO:0003676)	3	0	0	9
CLIC1_HUMAN	CLIC1	nucleic acid binding (GO:0003676)	5	7	5	5
CLIC4_HUMAN	CLIC4	nucleic acid binding (GO:0003676)	4	3	3	2
CLUS_HUMAN	CLU	nucleic acid binding (GO:0003676)	20	10	5	12
CNOT1_HUMAN	CNOT1	nucleic acid binding (GO:0003676)	3	2	2	4
CSN5_HUMAN	COPS5	nucleic acid binding (GO:0003676)	5	3	0	4
CPSF6_HUMAN	CPSF6	nucleic acid binding (GO:0003676)	3	2	0	2
CPSF7_HUMAN	CPSF7	nucleic acid binding (GO:0003676)	3	4	3	3
CSTF2_HUMAN	CSTF2	nucleic acid binding (GO:0003676)	3	4	4	4
CTBP1_HUMAN	CTBP1	nucleic acid binding (GO:0003676)	3	3	0	3
CTNB1_HUMAN	CTNNB1	nucleic acid binding (GO:0003676)	2	0	2	2
SRC8_HUMAN	CTTN	nucleic acid binding (GO:0003676)	16	13	7	8
SYDC_HUMAN	DARS	nucleic acid binding (GO:0003676)	6	15	4	6
DDB1_HUMAN	DDB1	nucleic acid binding (GO:0003676)	3	0	8	11
DDI2_HUMAN	DDI2	nucleic acid binding (GO:0003676)	3	3	0	4
DDX1_HUMAN	DDX1	nucleic acid binding (GO:0003676)	7	5	6	6
DDX17_HUMAN	DDX17	nucleic acid binding (GO:0003676)	13	16	14	14
DD19A_HUMAN	DDX19A	nucleic acid binding (GO:0003676)	6	0	0	4
DDX21_HUMAN	DDX21	nucleic acid binding (GO:0003676)	5	2	4	6
DX39A_HUMAN	DDX39A	nucleic acid binding (GO:0003676)	5	6	2	9
DX39B_HUMAN	DDX39B	nucleic acid binding (GO:0003676)	3	4	2	3
DDX3X_HUMAN	DDX3X	nucleic acid binding (GO:0003676)	13	11	6	9
DDX42_HUMAN	DDX42	nucleic acid binding (GO:0003676)	3	2	7	5
DDX47_HUMAN	DDX47	nucleic acid binding (GO:0003676)	2	5	2	3
DDX5_HUMAN	DDX5	nucleic acid binding (GO:0003676)	7	9	9	4
DDX6_HUMAN	DDX6	nucleic acid binding (GO:0003676)	8	7	0	6
DHX15_HUMAN	DHX15	nucleic acid binding (GO:0003676)	7	6	11	15
DHX9_HUMAN	DHX9	nucleic acid binding (GO:0003676)	13	10	18	20
RRP44_HUMAN	DIS3	nucleic acid binding (GO:0003676)	3	3	6	7
EDF1_HUMAN	EDF1	nucleic acid binding (GO:0003676)	3	5	0	3
EF1A1_HUMAN	EEF1A1	nucleic acid binding (GO:0003676)	26	18	17	20
EF1B_HUMAN	EEF1B2	nucleic acid binding (GO:0003676)	4	6	4	5
EF1D_HUMAN	EEF1D	nucleic acid binding (GO:0003676)	9	8	7	6
EF1G_HUMAN	EEF1G	nucleic acid binding (GO:0003676)	20	18	12	14
EF2_HUMAN	EEF2	nucleic acid binding (GO:0003676)	39	30	29	37
U5S1_HUMAN	EFTUD2	nucleic acid binding (GO:0003676)	4	5	7	0
IF1AX_HUMAN	EIF1AX	nucleic acid binding (GO:0003676)	2	4	0	3
EIF2A_HUMAN	EIF2A	nucleic acid binding (GO:0003676)	7	3	3	6
EI2BE_HUMAN	EIF2B5	nucleic acid binding (GO:0003676)	2	0	0	0
IF2A_HUMAN	EIF2S1	nucleic acid binding (GO:0003676)	6	8	6	5
IF2B_HUMAN	EIF2S2	nucleic acid binding (GO:0003676)	8	8	0	0
IF2G_HUMAN	EIF2S3	nucleic acid binding (GO:0003676)	2	2	0	0
EIF3A_HUMAN	EIF3A	nucleic acid binding (GO:0003676)	8	3	10	16
EIF3B_HUMAN	EIF3B	nucleic acid binding (GO:0003676)	5	10	8	4
EIF3C_HUMAN	EIF3C	nucleic acid binding (GO:0003676)	7	3	7	11
EIF3D_HUMAN	EIF3D	nucleic acid binding (GO:0003676)	3	2	0	2
EIF3E_HUMAN	EIF3E	nucleic acid binding (GO:0003676)	4	7	3	3
EIF3F_HUMAN	EIF3F	nucleic acid binding (GO:0003676)	8	8	3	7
EIF3G_HUMAN	EIF3G	nucleic acid binding (GO:0003676)	8	2	2	3
EIF3H_HUMAN	EIF3H	nucleic acid binding (GO:0003676)	7	4	5	6
EIF3I_HUMAN	EIF3I	nucleic acid binding (GO:0003676)	4	4	4	4
EIF3J_HUMAN	EIF3J	nucleic acid binding (GO:0003676)	3	2	2	2
EIF3L_HUMAN	EIF3L	nucleic acid binding (GO:0003676)	10	6	4	4
EIF3M_HUMAN	EIF3M	nucleic acid binding (GO:0003676)	2	2	0	0
IF4A1_HUMAN	EIF4A1	nucleic acid binding (GO:0003676)	23	22	16	22
IF4A3_HUMAN	EIF4A3	nucleic acid binding (GO:0003676)	10	11	6	11
IF4B_HUMAN	EIF4B	nucleic acid binding (GO:0003676)	5	8	6	2
4EBP1_HUMAN	EIF4EBP1	nucleic acid binding (GO:0003676)	2	2	2	2
IF4G1_HUMAN	EIF4G1	nucleic acid binding (GO:0003676)	7	8	0	7
IF4G2_HUMAN	EIF4G2	nucleic acid binding (GO:0003676)	2	0	0	5
IF4H_HUMAN	EIF4H	nucleic acid binding (GO:0003676)	4	4	3	3
IF5_HUMAN	EIF5	nucleic acid binding (GO:0003676)	2	2	2	3
IF5A1_HUMAN	EIF5A	nucleic acid binding (GO:0003676)	4	3	4	4
IF6_HUMAN	EIF6	nucleic acid binding (GO:0003676)	3	3	4	3
ELAV1_HUMAN	ELAVL1	nucleic acid binding (GO:0003676)	4	6	5	4
ERG_HUMAN	ERG	nucleic acid binding (GO:0003676)	2	3	0	0
EWS_HUMAN	EWSR1	nucleic acid binding (GO:0003676)	2	2	0	2
EXOS6_HUMAN	EXOSC6	nucleic acid binding (GO:0003676)	2	2	0	2
SYFB_HUMAN	FARSB	nucleic acid binding (GO:0003676)	4	8	5	7
FBRL_HUMAN	FBL	nucleic acid binding (GO:0003676)	2	2	0	3
FUBP1_HUMAN	FUBP1	nucleic acid binding (GO:0003676)	12	14	13	14
FUBP3_HUMAN	FUBP3	nucleic acid binding (GO:0003676)	5	9	5	7
FUS_HUMAN	FUS	nucleic acid binding (GO:0003676)	6	6	3	5
G3BP1_HUMAN	G3BP1	nucleic acid binding (GO:0003676)	5	6	6	7
G3BP2_HUMAN	G3BP2	nucleic acid binding (GO:0003676)	2	3	3	3
GMPPA_HUMAN	GMPPA	nucleic acid binding (GO:0003676)	3	4	4	2
GMPPB_HUMAN	GMPPB	nucleic acid binding (GO:0003676)	2	0	2	2
GPN1_HUMAN	GPN1	nucleic acid binding (GO:0003676)	2	0	0	0
GRSF1_HUMAN	GRSF1	nucleic acid binding (GO:0003676)	2	0	0	0
GTF2I_HUMAN	GTF2I	nucleic acid binding (GO:0003676)	4	4	6	7
H2AV_HUMAN	H2AFV	nucleic acid binding (GO:0003676)	2	3	0	0
H2AY_HUMAN	H2AFY	nucleic acid binding (GO:0003676)	4	0	2	4
SYHC_HUMAN	HARS	nucleic acid binding (GO:0003676)	9	12	7	9
HBS1L_HUMAN	HBS1L	nucleic acid binding (GO:0003676)	2	0	0	0
HCFC1_HUMAN	HCFC1	nucleic acid binding (GO:0003676)	5	0	2	4
HDAC1_HUMAN	HDAC1	nucleic acid binding (GO:0003676)	5	0	2	4
HDAC2_HUMAN	HDAC2	nucleic acid binding (GO:0003676)	2	0	0	0
HDGF_HUMAN	HDGF	nucleic acid binding (GO:0003676)	8	16	6	8
H11_HUMAN	HIST1H1A	nucleic acid binding (GO:0003676)	2	3	3	0
H15_HUMAN	HIST1H1B	nucleic acid binding (GO:0003676)	4	2	0	4
H12_HUMAN	HIST1H1C	nucleic acid binding (GO:0003676)	4	4	4	4
H2A1A_HUMAN	HIST1H2AA	nucleic acid binding (GO:0003676)	3	3	2	2
H2B1A_HUMAN	HIST1H2BA	nucleic acid binding (GO:0003676)	7	2	5	6
H2B1B_HUMAN	HIST1H2BB	nucleic acid binding (GO:0003676)	6	8	5	5
H2B1C_HUMAN	HIST1H2BC	nucleic acid binding (GO:0003676)	3	2	2	2
H4_HUMAN	HIST1H4A	nucleic acid binding (GO:0003676)	8	7	7	6
H31T_HUMAN	HIST3H3	nucleic acid binding (GO:0003676)	8	9	6	5
HMGA1_HUMAN	HMGA1	nucleic acid binding (GO:0003676)	2	3	0	0
HMGB1_HUMAN	HMGB1	nucleic acid binding (GO:0003676)	2	5	4	2
HMGB2_HUMAN	HMGB2	nucleic acid binding (GO:0003676)	5	5	3	4
HMGB3_HUMAN	HMGB3	nucleic acid binding (GO:0003676)	3	4	2	0
HMGN2_HUMAN	HMGN2	nucleic acid binding (GO:0003676)	2	2	0	0
ROA0_HUMAN	HNRNPA0	nucleic acid binding (GO:0003676)	4	6	4	2
ROA1_HUMAN	HNRNPA1	nucleic acid binding (GO:0003676)	4	4	3	4
RA1L2_HUMAN	HNRNPA1L2	nucleic acid binding (GO:0003676)	3	2	3	3
ROA2_HUMAN	HNRNPA2B1	nucleic acid binding (GO:0003676)	16	17	16	15
ROA3_HUMAN	HNRNPA3	nucleic acid binding (GO:0003676)	9	7	4	8
ROAA_HUMAN	HNRNPAB	nucleic acid binding (GO:0003676)	3	2	2	5
HNRPC_HUMAN	HNRNPC	nucleic acid binding (GO:0003676)	8	6	3	6
HNRCL_HUMAN	HNRNPCL1	nucleic acid binding (GO:0003676)	6	4	2	6
HNRPD_HUMAN	HNRNPD	nucleic acid binding (GO:0003676)	7	5	4	6
HNRPF_HUMAN	HNRNPF	nucleic acid binding (GO:0003676)	4	6	4	5
HNRH1_HUMAN	HNRNPH1	nucleic acid binding (GO:0003676)	10	5	4	5
HNRH3_HUMAN	HNRNPH3	nucleic acid binding (GO:0003676)	5	5	4	4
HNRPK_HUMAN	HNRNPK	nucleic acid binding (GO:0003676)	20	20	20	19
HNRPL_HUMAN	HNRNPL	nucleic acid binding (GO:0003676)	13	11	8	13
HNRPM_HUMAN	HNRNPM	nucleic acid binding (GO:0003676)	12	6	8	10
HNRPR_HUMAN	HNRNPR	nucleic acid binding (GO:0003676)	13	9	5	10
HNRPU_HUMAN	HNRNPU	nucleic acid binding (GO:0003676)	10	10	9	16
HNRL1_HUMAN	HNRNPUL1	nucleic acid binding (GO:0003676)	5	4	10	13
HNRDL_HUMAN	HNRPDL	nucleic acid binding (GO:0003676)	4	5	3	6
IF2B1_HUMAN	IGF2BP1	nucleic acid binding (GO:0003676)	5	3	3	2
IF2B3_HUMAN	IGF2BP3	nucleic acid binding (GO:0003676)	7	8	4	6
ILF2_HUMAN	ILF2	nucleic acid binding (GO:0003676)	7	6	0	8
ILF3_HUMAN	ILF3	nucleic acid binding (GO:0003676)	10	7	6	8
SYK_HUMAN	KARS	nucleic acid binding (GO:0003676)	11	11	5	4
KHDR1_HUMAN	KHDRBS1	nucleic acid binding (GO:0003676)	3	3	0	5
FUBP2_HUMAN	KHSRP	nucleic acid binding (GO:0003676)	12	12	7	10
CLU_HUMAN	KIAA0664	nucleic acid binding (GO:0003676)	7	0	4	5
LARP1_HUMAN	LARP1	nucleic acid binding (GO:0003676)	3	3	0	3
LIMA1_HUMAN	LIMA1	nucleic acid binding (GO:0003676)	5	6	4	3
LPPRC_HUMAN	LRPPRC	nucleic acid binding (GO:0003676)	2	0	0	0
LRC47_HUMAN	LRRC47	nucleic acid binding (GO:0003676)	4	0	3	0
LRRF1_HUMAN	LRRFIP1	nucleic acid binding (GO:0003676)	4	2	3	0
LSM3_HUMAN	LSM3	nucleic acid binding (GO:0003676)	3	3	3	3
LSM6_HUMAN	LSM6	nucleic acid binding (GO:0003676)	2	0	0	0
MATR3_HUMAN	MATR3	nucleic acid binding (GO:0003676)	2	0	0	6
MCM2_HUMAN	MCM2	nucleic acid binding (GO:0003676)	8	12	17	16
MCM3_HUMAN	MCM3	nucleic acid binding (GO:0003676)	5	7	10	10
MCM4_HUMAN	MCM4	nucleic acid binding (GO:0003676)	2	3	6	6
MCM5_HUMAN	MCM5	nucleic acid binding (GO:0003676)	11	8	6	6
MCM6_HUMAN	MCM6	nucleic acid binding (GO:0003676)	6	6	8	12
MCM7_HUMAN	MCM7	nucleic acid binding (GO:0003676)	20	16	15	19
MCM7_HUMAN	MCM7	nucleic acid binding (GO:0003676)	20	16	15	19
AMPM2_HUMAN	METAP2	nucleic acid binding (GO:0003676)	3	0	0	0
MRE11_HUMAN	MRE11A	nucleic acid binding (GO:0003676)	4	3	4	0
MSH2_HUMAN	MSH2	nucleic acid binding (GO:0003676)	2	2	3	5
MSH6_HUMAN	MSH6	nucleic acid binding (GO:0003676)	3	0	0	0
MVP_HUMAN	MVP	nucleic acid binding (GO:0003676)	2	0	2	2
MYCBP_HUMAN	MYCBP	nucleic acid binding (GO:0003676)	2	2	0	2
NACA_HUMAN	NACA	nucleic acid binding (GO:0003676)	2	4	3	3
SYNC_HUMAN	NARS	nucleic acid binding (GO:0003676)	10	6	4	8
CND1_HUMAN	NCAPD2	nucleic acid binding (GO:0003676)	2	0	0	2
NUCL_HUMAN	NCL	nucleic acid binding (GO:0003676)	29	32	23	27
NONO_HUMAN	NONO	nucleic acid binding (GO:0003676)	20	25	10	16
NOP58_HUMAN	NOP58	nucleic acid binding (GO:0003676)	3	4	2	4
NSUN2_HUMAN	NSUN2	nucleic acid binding (GO:0003676)	11	9	10	12
NUCB1_HUMAN	NUCB1	nucleic acid binding (GO:0003676)	11	5	0	4
PA2G4_HUMAN	PA2G4	nucleic acid binding (GO:0003676)	14	14	9	13
PABP1_HUMAN	PABPC1	nucleic acid binding (GO:0003676)	18	20	16	17
PABP4_HUMAN	PABPC4	nucleic acid binding (GO:0003676)	5	5	2	3
PABP2_HUMAN	PABPN1	nucleic acid binding (GO:0003676)	3	2	0	0
LIS1_HUMAN	PAFAH1B1	nucleic acid binding (GO:0003676)	6	7	4	6
PAIP1_HUMAN	PAIP1	nucleic acid binding (GO:0003676)	2	0	0	0
PARK7_HUMAN	PARK7	nucleic acid binding (GO:0003676)	10	9	11	11
PCBP1_HUMAN	PCBP1	nucleic acid binding (GO:0003676)	7	15	18	13
PCBP2_HUMAN	PCBP2	nucleic acid binding (GO:0003676)	6	5	4	8
PCNA_HUMAN	PCNA	nucleic acid binding (GO:0003676)	11	9	10	11
PDLI1_HUMAN	PDLIM1	nucleic acid binding (GO:0003676)	3	3	0	3
PDLI5_HUMAN	PDLIM5	nucleic acid binding (GO:0003676)	3	6	3	3
PDLI7_HUMAN	PDLIM7	nucleic acid binding (GO:0003676)	4	6	2	6
PDS5A_HUMAN	PDS5A	nucleic acid binding (GO:0003676)	3	3	2	4
PFD1_HUMAN	PFDN1	nucleic acid binding (GO:0003676)	4	3	4	4
RPAB3_HUMAN	POLR2H	nucleic acid binding (GO:0003676)	3	0	3	0
PRKDC_HUMAN	PRKDC	nucleic acid binding (GO:0003676)	31	33	0	17
ANM1_HUMAN	PRMT1	nucleic acid binding (GO:0003676)	9	9	2	12
PRP19_HUMAN	PRPF19	nucleic acid binding (GO:0003676)	3	3	0	0
PRP6_HUMAN	PRPF6	nucleic acid binding (GO:0003676)	2	0	7	5
PRP8_HUMAN	PRPF8	nucleic acid binding (GO:0003676)	16	10	5	14
PSDE_HUMAN	PSMD14	nucleic acid binding (GO:0003676)	3	3	4	3
PSPC1_HUMAN	PSPC1	nucleic acid binding (GO:0003676)	2	2	2	0
PTRF_HUMAN	PTRF	nucleic acid binding (GO:0003676)	4	3	0	0
PUF60_HUMAN	PUF60	nucleic acid binding (GO:0003676)	8	4	4	7
PURA_HUMAN	PURA	nucleic acid binding (GO:0003676)	3	0	0	2
RD23B_HUMAN	RAD23B	nucleic acid binding (GO:0003676)	3	3	0	3
RAE1L_HUMAN	RAE1	nucleic acid binding (GO:0003676)	3	2	2	5
RALY_HUMAN	RALY	nucleic acid binding (GO:0003676)	3	0	0	2
RBM3_HUMAN	RBM3	nucleic acid binding (GO:0003676)	4	5	5	4
RBM8A_HUMAN	RBM8A	nucleic acid binding (GO:0003676)	3	4	2	2
RBMX_HUMAN	RBMX	nucleic acid binding (GO:0003676)	7	9	5	10
RCC1_HUMAN	RCC1	nucleic acid binding (GO:0003676)	4	9	4	6
RCC2_HUMAN	RCC2	nucleic acid binding (GO:0003676)	7	6	7	11
RECQ1_HUMAN	RECQL	nucleic acid binding (GO:0003676)	2	7	3	3
RINI_HUMAN	RNH1	nucleic acid binding (GO:0003676)	5	5	4	5
RFA1_HUMAN	RPA1	nucleic acid binding (GO:0003676)	5	6	5	5
RFA2_HUMAN	RPA2	nucleic acid binding (GO:0003676)	2	2	2	2
RL10_HUMAN	RPL10	nucleic acid binding (GO:0003676)	3	5	3	3
RL10A_HUMAN	RPL10A	nucleic acid binding (GO:0003676)	4	6	4	4
RL11_HUMAN	RPL11	nucleic acid binding (GO:0003676)	5	6	5	4
RL12_HUMAN	RPL12	nucleic acid binding (GO:0003676)	3	3	3	3
RL13_HUMAN	RPL13	nucleic acid binding (GO:0003676)	7	4	5	5
RL13A_HUMAN	RPL13A	nucleic acid binding (GO:0003676)	4	4	0	2
RL19_HUMAN	RPL19	nucleic acid binding (GO:0003676)	3	5	2	3
RL22_HUMAN	RPL22	nucleic acid binding (GO:0003676)	3	4	5	4
RL23_HUMAN	RPL23	nucleic acid binding (GO:0003676)	2	2	4	2
RL23A_HUMAN	RPL23A	nucleic acid binding (GO:0003676)	4	5	5	4
RL24_HUMAN	RPL24	nucleic acid binding (GO:0003676)	5	4	4	3
RL26_HUMAN	RPL26	nucleic acid binding (GO:0003676)	4	4	0	2
RL26L_HUMAN	RPL26L1	nucleic acid binding (GO:0003676)	5	6	7	3
RL27_HUMAN	RPL27	nucleic acid binding (GO:0003676)	4	3	3	3
RL27A_HUMAN	RPL27A	nucleic acid binding (GO:0003676)	2	2	2	2
RL28_HUMAN	RPL28	nucleic acid binding (GO:0003676)	4	7	4	3
RL29_HUMAN	RPL29	nucleic acid binding (GO:0003676)	2	0	2	0
RL3_HUMAN	RPL3	nucleic acid binding (GO:0003676)	7	8	6	7
RL30_HUMAN	RPL30	nucleic acid binding (GO:0003676)	4	5	5	2
RL31_HUMAN	RPL31	nucleic acid binding (GO:0003676)	6	2	4	3
RL34_HUMAN	RPL34	nucleic acid binding (GO:0003676)	4	4	3	4
RL35_HUMAN	RPL35	nucleic acid binding (GO:0003676)	3	2	0	0
RL35A_HUMAN	RPL35A	nucleic acid binding (GO:0003676)	7	5	5	2
RL36_HUMAN	RPL36	nucleic acid binding (GO:0003676)	2	2	4	2
RL36A_HUMAN	RPL36A	nucleic acid binding (GO:0003676)	3	0	0	0
RL38_HUMAN	RPL38	nucleic acid binding (GO:0003676)	2	2	0	0
RL5_HUMAN	RPL5	nucleic acid binding (GO:0003676)	9	12	6	9
RL6_HUMAN	RPL6	nucleic acid binding (GO:0003676)	9	8	8	8
RL7_HUMAN	RPL7	nucleic acid binding (GO:0003676)	10	6	7	10
RL7A_HUMAN	RPL7A	nucleic acid binding (GO:0003676)	6	5	3	7
RL8_HUMAN	RPL8	nucleic acid binding (GO:0003676)	8	7	6	6
RL9_HUMAN	RPL9	nucleic acid binding (GO:0003676)	4	3	3	0
RLA0_HUMAN	RPLP0	nucleic acid binding (GO:0003676)	4	0	0	0
RLA2_HUMAN	RPLP2	nucleic acid binding (GO:0003676)	3	3	0	0
RS11_HUMAN	RPS11	nucleic acid binding (GO:0003676)	2	6	6	5
RS12_HUMAN	RPS12	nucleic acid binding (GO:0003676)	2	3	2	2
RS13_HUMAN	RPS13	nucleic acid binding (GO:0003676)	4	5	5	4
RS14_HUMAN	RPS14	nucleic acid binding (GO:0003676)	7	7	7	7
RS15A_HUMAN	RPS15A	nucleic acid binding (GO:0003676)	4	2	3	4
RS16_HUMAN	RPS16	nucleic acid binding (GO:0003676)	8	6	7	6
RS19_HUMAN	RPS19	nucleic acid binding (GO:0003676)	10	8	10	6
RS2_HUMAN	RPS2	nucleic acid binding (GO:0003676)	4	5	5	4
RS20_HUMAN	RPS20	nucleic acid binding (GO:0003676)	3	3	3	3
RS27_HUMAN	RPS27	nucleic acid binding (GO:0003676)	2	2	2	0
RS27L_HUMAN	RPS27L	nucleic acid binding (GO:0003676)	3	2	0	2
RS3_HUMAN	RPS3	nucleic acid binding (GO:0003676)	13	13	13	12
RS3A_HUMAN	RPS3A	nucleic acid binding (GO:0003676)	18	22	10	18
RS4X_HUMAN	RPS4X	nucleic acid binding (GO:0003676)	7	12	10	8
RS5_HUMAN	RPS5	nucleic acid binding (GO:0003676)	3	2	3	2
RS9_HUMAN	RPS9	nucleic acid binding (GO:0003676)	6	4	9	6
RTCA_HUMAN	RTCA	nucleic acid binding (GO:0003676)	2	0	0	0
SYSC_HUMAN	SARS	nucleic acid binding (GO:0003676)	4	3	2	3
SBDS_HUMAN	SBDS	nucleic acid binding (GO:0003676)	3	3	2	3
SBNO1_HUMAN	SBNO1	nucleic acid binding (GO:0003676)	2	0	0	0
PAIRB_HUMAN	SERBP1	nucleic acid binding (GO:0003676)	11	13	10	10
SET_HUMAN	SET	nucleic acid binding (GO:0003676)	3	4	2	9
SF3A1_HUMAN	SF3A1	nucleic acid binding (GO:0003676)	7	6	10	13
SF3A2_HUMAN	SF3A2	nucleic acid binding (GO:0003676)	3	2	0	0
SF3A3_HUMAN	SF3A3	nucleic acid binding (GO:0003676)	4	3	0	0
SF3B1_HUMAN	SF3B1	nucleic acid binding (GO:0003676)	9	8	9	14
SF3B3_HUMAN	SF3B3	nucleic acid binding (GO:0003676)	11	11	14	14
SFPQ_HUMAN	SFPQ	nucleic acid binding (GO:0003676)	13	24	16	16
SMCA5_HUMAN	SMARCA5	nucleic acid binding (GO:0003676)	5	0	5	5
SMC1A_HUMAN	SMC1A	nucleic acid binding (GO:0003676)	7	2	5	8
SMC2_HUMAN	SMC2	nucleic acid binding (GO:0003676)	10	5	11	8
SMC3_HUMAN	SMC3	nucleic acid binding (GO:0003676)	4	5	8	10
SMC4_HUMAN	SMC4	nucleic acid binding (GO:0003676)	5	2	4	9
SND1_HUMAN	SND1	nucleic acid binding (GO:0003676)	15	15	19	21
U520_HUMAN	SNRNP200	nucleic acid binding (GO:0003676)	17	16	15	24
RU17_HUMAN	SNRNP70	nucleic acid binding (GO:0003676)	2	8	4	4
RU2B_HUMAN	SNRPB2	nucleic acid binding (GO:0003676)	3	4	5	3
RU2B_HUMAN	SNRPD2	nucleic acid binding (GO:0003676)	2	3	2	0
SMD2_HUMAN	SNRPD2	nucleic acid binding (GO:0003676)	2	3	2	0
RUXE_HUMAN	SNRPE	nucleic acid binding (GO:0003676)	2	0	3	0
RUXF_HUMAN	SNRPF	nucleic acid binding (GO:0003676)	2	2	2	2
SPAG7_HUMAN	SPAG7	nucleic acid binding (GO:0003676)	2	2	2	3
SRSF1_HUMAN	SRSF1	nucleic acid binding (GO:0003676)	6	9	6	8
SRSF2_HUMAN	SRSF2	nucleic acid binding (GO:0003676)	4	5	4	4
SRSF7_HUMAN	SRSF7	nucleic acid binding (GO:0003676)	2	2	2	2
LA_HUMAN	SSB	nucleic acid binding (GO:0003676)	7	9	4	6
SSBP_HUMAN	SSBP1	nucleic acid binding (GO:0003676)	2	2	2	3
SSBP_HUMAN	SSRP1	nucleic acid binding (GO:0003676)	4	4	4	7
STAT1_HUMAN	STAT1	nucleic acid binding (GO:0003676)	2	0	0	0
STAT3_HUMAN	STAT3	nucleic acid binding (GO:0003676)	4	2	2	2
SP16H_HUMAN	SUPT16H	nucleic acid binding (GO:0003676)	11	5	11	14
SPT6H_HUMAN	SUPT6H	nucleic acid binding (GO:0003676)	2	5	2	5
HNRPQ_HUMAN	SYNCRIP	nucleic acid binding (GO:0003676)	18	14	10	15
KAD6_HUMAN	TAF9	nucleic acid binding (GO:0003676)	2	2	2	0
TADBP_HUMAN	TARDBP	nucleic acid binding (GO:0003676)	4	4	2	2
TCEA1_HUMAN	TCEA1	nucleic acid binding (GO:0003676)	2	0	2	3
TOE1_HUMAN	TOE1	nucleic acid binding (GO:0003676)	2	0	2	2
TOP1_HUMAN	TOP1	nucleic acid binding (GO:0003676)	2	0	0	5
TOP2A_HUMAN	TOP2A	nucleic acid binding (GO:0003676)	2	2	0	6
EFTU_HUMAN	TUFM	nucleic acid binding (GO:0003676)	9	5	4	10
RL40_HUMAN	UBA52	nucleic acid binding (GO:0003676)	6	9	6	5
RENT1_HUMAN	UPF1	nucleic acid binding (GO:0003676)	5	4	6	7
UBP10_HUMAN	USP10	nucleic acid binding (GO:0003676)	2	0	2	2
UBP14_HUMAN	USP14	nucleic acid binding (GO:0003676)	7	4	0	4
UBP5_HUMAN	USP5	nucleic acid binding (GO:0003676)	12	8	11	13
UBP8_HUMAN	USP8	nucleic acid binding (GO:0003676)	2	0	0	0
USP9X_HUMAN	USP9X	nucleic acid binding (GO:0003676)	6	0	0	0
XPP1_HUMAN	XPNPEP1	nucleic acid binding (GO:0003676)	2	0	0	2
XPOT_HUMAN	XPOT	nucleic acid binding (GO:0003676)	3	0	0	5
XRCC5_HUMAN	XRCC5	nucleic acid binding (GO:0003676)	22	19	18	16
XRCC6_HUMAN	XRCC6	nucleic acid binding (GO:0003676)	19	17	13	18
ZFR_HUMAN	ZFR	nucleic acid binding (GO:0003676)	2	0	2	3
ZYX_HUMAN	ZYX	nucleic acid binding (GO:0003676)	4	5	5	5
CAND1_HUMAN	CAND1	nucleic acid binding transcription factor activity (GO:0001071)	8	8	14	15
CBX1_HUMAN	CBX1	nucleic acid binding transcription factor activity (GO:0001071)	2	4	3	2
CBX3_HUMAN	CBX3	nucleic acid binding transcription factor activity (GO:0001071)	6	5	4	5
CBX5_HUMAN	CBX5	nucleic acid binding transcription factor activity (GO:0001071)	4	3	3	3
CNOT1_HUMAN	CNOT1	nucleic acid binding transcription factor activity (GO:0001071)	3	2	2	4
CSN3_HUMAN	COPS5	nucleic acid binding transcription factor activity (GO:0001071)	2	0	2	3
CTBP1_HUMAN	CTBP1	nucleic acid binding transcription factor activity (GO:0001071)	3	3	0	3
CTNB1_HUMAN	CTNNB1	nucleic acid binding transcription factor activity (GO:0001071)	2	0	2	2
SRC8_HUMAN	CTTN	nucleic acid binding transcription factor activity (GO:0001071)	16	13	7	8
DDI2_HUMAN	DDI2	nucleic acid binding transcription factor activity (GO:0001071)	3	3	0	4
EDF1_HUMAN	EDF1	nucleic acid binding transcription factor activity (GO:0001071)	3	5	0	3
EIF3H_HUMAN	EIF3H	nucleic acid binding transcription factor activity (GO:0001071)	7	4	5	6
ELAV1_HUMAN	ELAVL1	nucleic acid binding transcription factor activity (GO:0001071)	4	6	5	4
ERG_HUMAN	ERG	nucleic acid binding transcription factor activity (GO:0001071)	2	3	0	0
EWS_HUMAN	EWSR1	nucleic acid binding transcription factor activity (GO:0001071)	2	2	0	2
FUS_HUMAN	FUS	nucleic acid binding transcription factor activity (GO:0001071)	6	6	3	5
GTF2I_HUMAN	GTF2I	nucleic acid binding transcription factor activity (GO:0001071)	4	4	6	7
HDGF_HUMAN	HDGF	nucleic acid binding transcription factor activity (GO:0001071)	8	16	6	8
HMGB1_HUMAN	HMGB1	nucleic acid binding transcription factor activity (GO:0001071)	2	5	4	2
HMGB2_HUMAN	HMGB2	nucleic acid binding transcription factor activity (GO:0001071)	5	5	3	4
HMGB3_HUMAN	HMGB3	nucleic acid binding transcription factor activity (GO:0001071)	3	4	2	0
KHDR1_HUMAN	KHDRBS1	nucleic acid binding transcription factor activity (GO:0001071)	3	3	0	5
LIMA1_HUMAN	LIMA1	nucleic acid binding transcription factor activity (GO:0001071)	5	6	4	3
LRRF1_HUMAN	LRRFIP1	nucleic acid binding transcription factor activity (GO:0001071)	4	2	3	0
AMPM2_HUMAN	METAP2	nucleic acid binding transcription factor activity (GO:0001071)	3	0	0	0
MYCBP_HUMAN	MYCBP	nucleic acid binding transcription factor activity (GO:0001071)	2	2	0	2
NACA_HUMAN	NACA	nucleic acid binding transcription factor activity (GO:0001071)	2	4	3	3
PA2G4_HUMAN	PA2G4	nucleic acid binding transcription factor activity (GO:0001071)	14	14	9	13
PABP1_HUMAN	PABPC1	nucleic acid binding transcription factor activity (GO:0001071)	18	20	16	17
PABP4_HUMAN	PABPC4	nucleic acid binding transcription factor activity (GO:0001071)	5	5	2	3
PARK7_HUMAN	PARK7	nucleic acid binding transcription factor activity (GO:0001071)	10	9	11	11
PDLI1_HUMAN	PDLIM1	nucleic acid binding transcription factor activity (GO:0001071)	3	3	0	3
PDLI5_HUMAN	PDLIM5	nucleic acid binding transcription factor activity (GO:0001071)	3	6	3	3
PDLI7_HUMAN	PDLIM7	nucleic acid binding transcription factor activity (GO:0001071)	4	6	2	6
PFD1_HUMAN	PFDN1	nucleic acid binding transcription factor activity (GO:0001071)	4	3	4	4
PSDE_HUMAN	PSMD14	nucleic acid binding transcription factor activity (GO:0001071)	3	3	4	3
PTRF_HUMAN	PTRF	nucleic acid binding transcription factor activity (GO:0001071)	4	3	0	0
PUF60_HUMAN	PUF60	nucleic acid binding transcription factor activity (GO:0001071)	8	4	4	7
PURA_HUMAN	PURA	nucleic acid binding transcription factor activity (GO:0001071)	3	0	0	2
RINI_HUMAN	RNH1	nucleic acid binding transcription factor activity (GO:0001071)	5	5	4	5
SET_HUMAN	SET	nucleic acid binding transcription factor activity (GO:0001071)	3	4	2	9
SND1_HUMAN	SND1	nucleic acid binding transcription factor activity (GO:0001071)	15	15	19	21
SSBP_HUMAN	SSRP1	nucleic acid binding transcription factor activity (GO:0001071)	4	4	4	7
STAT1_HUMAN	STAT1	nucleic acid binding transcription factor activity (GO:0001071)	2	0	0	0
STAT3_HUMAN	STAT3	nucleic acid binding transcription factor activity (GO:0001071)	4	2	2	2
TCP4_HUMAN	SUB1	nucleic acid binding transcription factor activity (GO:0001071)	3	6	4	4
SP16H_HUMAN	SUPT16H	nucleic acid binding transcription factor activity (GO:0001071)	11	5	11	14
SPT6H_HUMAN	SUPT6H	nucleic acid binding transcription factor activity (GO:0001071)	2	5	2	5
HNRPQ_HUMAN	SYNCRIP	nucleic acid binding transcription factor activity (GO:0001071)	18	14	10	15
KAD6_HUMAN	TAF9	nucleic acid binding transcription factor activity (GO:0001071)	2	2	2	0
TADBP_HUMAN	TARDBP	nucleic acid binding transcription factor activity (GO:0001071)	4	4	2	2
TCEA1_HUMAN	TCEA1	nucleic acid binding transcription factor activity (GO:0001071)	2	0	2	3
XPP1_HUMAN	XPNPEP1	nucleic acid binding transcription factor activity (GO:0001071)	2	0	0	2
ZYX_HUMAN	ZYX	nucleic acid binding transcription factor activity (GO:0001071)	4	5	5	5
EI2BA_HUMAN	EIF2B1	nucleotide binding (GO:0000166)	2	2	0	3
EI2BB_HUMAN	EIF2B2	nucleotide binding (GO:0000166)	2	0	0	0
ACADV_HUMAN	ACADVL	oxidoreductase activity (GO:0016491)	5	0	7	7
PPAC_HUMAN	ACP1	oxidoreductase activity (GO:0016491)	29	33	28	32
AIFM1_HUMAN	AIFM1	oxidoreductase activity (GO:0016491)	6	6	6	6
AK1A1_HUMAN	AKR1A1	oxidoreductase activity (GO:0016491)	2	2	3	7
ALDR_HUMAN	AKR1B1	oxidoreductase activity (GO:0016491)	6	3	4	4
AK1C1_HUMAN	AKR1C1	oxidoreductase activity (GO:0016491)	2	2	0	0
ARK72_HUMAN	AKR7A2	oxidoreductase activity (GO:0016491)	2	3	0	0
P5CS_HUMAN	ALDH18A1	oxidoreductase activity (GO:0016491)	2	6	2	2
AL1B1_HUMAN	ALDH1B1	oxidoreductase activity (GO:0016491)	4	4	2	5
AL7A1_HUMAN	ALDH7A1	oxidoreductase activity (GO:0016491)	6	14	3	8
AL9A1_HUMAN	ALDH9A1	oxidoreductase activity (GO:0016491)	6	2	4	3
BIEA_HUMAN	BLVRA	oxidoreductase activity (GO:0016491)	4	0	0	3
BLVRB_HUMAN	BLVRB	oxidoreductase activity (GO:0016491)	2	0	0	0
CO3_HUMAN	C3	oxidoreductase activity (GO:0016491)	7	19	8	4
CATA_HUMAN	CAT	oxidoreductase activity (GO:0016491)	3	3	3	3
CBR1_HUMAN	CBR1	oxidoreductase activity (GO:0016491)	3	4	4	6
CLIC1_HUMAN	CLIC1	oxidoreductase activity (GO:0016491)	5	7	5	5
CLIC4_HUMAN	CLIC4	oxidoreductase activity (GO:0016491)	4	3	3	2
COX5A_HUMAN	COX5A	oxidoreductase activity (GO:0016491)	3	3	3	0
QOR_HUMAN	CRYZ	oxidoreductase activity (GO:0016491)	5	2	2	4
CTBP1_HUMAN	CTBP1	oxidoreductase activity (GO:0016491)	3	3	0	3
DECR_HUMAN	DECR1	oxidoreductase activity (GO:0016491)	2	0	0	0
DLDH_HUMAN	DLD	oxidoreductase activity (GO:0016491)	2	2	0	4
ECH1_HUMAN	ECH1	oxidoreductase activity (GO:0016491)	3	0	0	0
ECHM_HUMAN	ECHS1	oxidoreductase activity (GO:0016491)	3	2	2	0
ECI1_HUMAN	ECI1	oxidoreductase activity (GO:0016491)	2	2	3	2
EDIL3_HUMAN	EDIL3	oxidoreductase activity (GO:0016491)	3	0	0	3
EF1G_HUMAN	EEF1G	oxidoreductase activity (GO:0016491)	20	18	12	14
ERO1A_HUMAN	ERO1L	oxidoreductase activity (GO:0016491)	4	2	0	2
ETFA_HUMAN	ETFA	oxidoreductase activity (GO:0016491)	5	4	3	4
ETFB_HUMAN	ETFB	oxidoreductase activity (GO:0016491)	4	5	5	3
FAS_HUMAN	FASN	oxidoreductase activity (GO:0016491)	36	23	22	39
G6PD_HUMAN	G6PD	oxidoreductase activity (GO:0016491)	13	9	9	14
G3P_HUMAN	GAPDH	oxidoreductase activity (GO:0016491)	11	12	10	14
G3PT_HUMAN	GAPDHS	oxidoreductase activity (GO:0016491)	2	2	2	2
GLRX3_HUMAN	GLRX3	oxidoreductase activity (GO:0016491)	5	0	0	4
DHE3_HUMAN	GLUD1	oxidoreductase activity (GO:0016491)	6	3	0	12
GPD1L_HUMAN	GPD1L	oxidoreductase activity (GO:0016491)	2	0	2	2
GRHPR_HUMAN	GRHPR	oxidoreductase activity (GO:0016491)	3	0	3	3
GSHR_HUMAN	GSR	oxidoreductase activity (GO:0016491)	5	2	0	3
HCDH_HUMAN	HADH	oxidoreductase activity (GO:0016491)	4	0	0	2
HDAC1_HUMAN	HDAC1	oxidoreductase activity (GO:0016491)	5	0	2	4
HDAC2_HUMAN	HDAC2	oxidoreductase activity (GO:0016491)	2	0	0	0
3HIDH_HUMAN	HIBADH	oxidoreductase activity (GO:0016491)	2	0	2	4
HIBCH_HUMAN	HIBCH	oxidoreductase activity (GO:0016491)	3	0	0	0
HPDL_HUMAN	HPDL	oxidoreductase activity (GO:0016491)	4	0	2	3
HCD2_HUMAN	HSD17B10	oxidoreductase activity (GO:0016491)	2	4	4	2
IMDH1_HUMAN	IMPDH1	oxidoreductase activity (GO:0016491)	2	2	2	0
IMDH2_HUMAN	IMPDH2	oxidoreductase activity (GO:0016491)	10	10	4	10
LDHA_HUMAN	LDHA	oxidoreductase activity (GO:0016491)	11	8	12	12
LDHB_HUMAN	LDHB	oxidoreductase activity (GO:0016491)	12	14	12	11
LG3BP_HUMAN	LGALS3BP	oxidoreductase activity (GO:0016491)	8	3	7	7
LYOX_HUMAN	LOX	oxidoreductase activity (GO:0016491)	3	2	0	2
MAT2B_HUMAN	MAT2B	oxidoreductase activity (GO:0016491)	2	0	3	2
MDHC_HUMAN	MDH1	oxidoreductase activity (GO:0016491)	6	6	3	7
MDHM_HUMAN	MDH2	oxidoreductase activity (GO:0016491)	15	11	11	14
MAOM_HUMAN	ME2	oxidoreductase activity (GO:0016491)	2	0	0	0
C1TC_HUMAN	MTHFD1	oxidoreductase activity (GO:0016491)	16	17	22	25
P4HA2_HUMAN	P4HA2	oxidoreductase activity (GO:0016491)	2	2	0	3
ODPB_HUMAN	PDHB	oxidoreductase activity (GO:0016491)	2	2	4	3
PGK1_HUMAN	PGD	oxidoreductase activity (GO:0016491)	11	10	6	12
SERA_HUMAN	PHGDH	oxidoreductase activity (GO:0016491)	9	9	7	10
PLOD1_HUMAN	PLOD1	oxidoreductase activity (GO:0016491)	13	4	5	6
PLOD2_HUMAN	PLOD2	oxidoreductase activity (GO:0016491)	6	2	7	11
PLOD3_HUMAN	PLOD3	oxidoreductase activity (GO:0016491)	2	2	2	3
MPPA_HUMAN	PMPCA	oxidoreductase activity (GO:0016491)	3	4	0	2
MPPB_HUMAN	PMPCB	oxidoreductase activity (GO:0016491)	4	2	3	4
PRDX1_HUMAN	PRDX1	oxidoreductase activity (GO:0016491)	15	17	16	15
PRDX2_HUMAN	PRDX2	oxidoreductase activity (GO:0016491)	9	9	7	8
PRDX3_HUMAN	PRDX3	oxidoreductase activity (GO:0016491)	3	4	5	5
PRDX4_HUMAN	PRDX4	oxidoreductase activity (GO:0016491)	2	0	0	0
PRDX6_HUMAN	PRDX6	oxidoreductase activity (GO:0016491)	7	6	6	6
PXDN_HUMAN	PXDN	oxidoreductase activity (GO:0016491)	5	0	2	7
P5CR3_HUMAN	PYCRL	oxidoreductase activity (GO:0016491)	2	2	0	2
DHPR_HUMAN	QDPR	oxidoreductase activity (GO:0016491)	2	2	0	2
QSOX1_HUMAN	QSOX1	oxidoreductase activity (GO:0016491)	2	0	2	0
RIR1_HUMAN	RRM1	oxidoreductase activity (GO:0016491)	8	5	5	5
DHSA_HUMAN	SDHA	oxidoreductase activity (GO:0016491)	3	2	0	4
SODC_HUMAN	SOD1	oxidoreductase activity (GO:0016491)	3	0	0	0
DHSO_HUMAN	SORD	oxidoreductase activity (GO:0016491)	7	4	4	7
TKT_HUMAN	TKT	oxidoreductase activity (GO:0016491)	27	30	23	31
FCL_HUMAN	TSTA3	oxidoreductase activity (GO:0016491)	2	0	0	2
THIO_HUMAN	TXN	oxidoreductase activity (GO:0016491)	4	5	4	4
TXNL1_HUMAN	TXNL1	oxidoreductase activity (GO:0016491)	7	8	0	0
TRXR1_HUMAN	TXNRD1	oxidoreductase activity (GO:0016491)	11	8	0	8
UGDH_HUMAN	UGDH	oxidoreductase activity (GO:0016491)	4	2	2	3
VAT1_HUMAN	VAT1	oxidoreductase activity (GO:0016491)	5	7	4	6
A2MG_HUMAN	A2M	protein binding (GO:0005515)	12	13	6	2
ABCE1_HUMAN	ABCE1	protein binding (GO:0005515)	11	5	7	10
ACTN1_HUMAN	ACTN1	protein binding (GO:0005515)	28	19	26	33
ACTN4_HUMAN	ACTN4	protein binding (GO:0005515)	30	27	28	31
DSRAD_HUMAN	ADAR	protein binding (GO:0005515)	2	2	0	2
FETA_HUMAN	AFP	protein binding (GO:0005515)	2	0	0	0
AHSA1_HUMAN	AHSA1	protein binding (GO:0005515)	2	3	0	2
AN32A_HUMAN	ANP32A	protein binding (GO:0005515)	4	3	7	5
AN32B_HUMAN	ANP32B	protein binding (GO:0005515)	4	8	4	4
ARF1_HUMAN	ARF1	protein binding (GO:0005515)	2	6	3	3
ARF4_HUMAN	ARF4	protein binding (GO:0005515)	2	0	0	0
RHG01_HUMAN	ARHGAP1	protein binding (GO:0005515)	2	0	0	0
GDIR1_HUMAN	ARHGDIA	protein binding (GO:0005515)	5	6	5	6
BAG6_HUMAN	BAG6	protein binding (GO:0005515)	2	0	0	2
BAX_HUMAN	BAX	protein binding (GO:0005515)	6	3	3	4
CO3_HUMAN	C3	protein binding (GO:0005515)	7	19	8	4
CALD1_HUMAN	CALD1	protein binding (GO:0005515)	16	23	13	13
CALU_HUMAN	CALU	protein binding (GO:0005515)	4	0	0	2
CAPG_HUMAN	CAPG	protein binding (GO:0005515)	8	4	3	12
CAZA1_HUMAN	CAPZA1	protein binding (GO:0005515)	3	4	4	4
CAPZB_HUMAN	CAPZB	protein binding (GO:0005515)	7	3	4	6
CCNB1_HUMAN	CCNB1	protein binding (GO:0005515)	3	0	0	0
TCPB_HUMAN	CCT2	protein binding (GO:0005515)	23	22	12	19
TCPG_HUMAN	CCT3	protein binding (GO:0005515)	25	17	16	20
TCPD_HUMAN	CCT4	protein binding (GO:0005515)	19	15	13	14
TCPE_HUMAN	CCT5	protein binding (GO:0005515)	16	13	10	11
TCPZ_HUMAN	CCT6A	protein binding (GO:0005515)	11	10	9	10
TCPW_HUMAN	CCT6B	protein binding (GO:0005515)	5	4	0	0
TCPH_HUMAN	CCT7	protein binding (GO:0005515)	17	15	11	17
TCPQ_HUMAN	CCT8	protein binding (GO:0005515)	31	29	14	20
CD2AP_HUMAN	CD2AP	protein binding (GO:0005515)	2	0	0	0
CDC37_HUMAN	CDC37	protein binding (GO:0005515)	5	3	4	0
CD2A1_HUMAN	CDKN2A	protein binding (GO:0005515)	2	2	2	2
CDN2C_HUMAN	CDKN2C	protein binding (GO:0005515)	2	0	0	0
COF1_HUMAN	CFL1	protein binding (GO:0005515)	8	11	9	7
CKAP5_HUMAN	CKAP5	protein binding (GO:0005515)	2	0	0	0
CLIC1_HUMAN	CLIC1	protein binding (GO:0005515)	5	7	5	5
CLIC4_HUMAN	CLIC4	protein binding (GO:0005515)	4	3	3	2
CSN3_HUMAN	COPS3	protein binding (GO:0005515)	3	2	0	3
CSN3_HUMAN	COPS3	protein binding (GO:0005515)	3	2	0	3
COR1B_HUMAN	CORO1B	protein binding (GO:0005515)	2	2	0	2
COR1C_HUMAN	CORO1C	protein binding (GO:0005515)	4	6	3	4
COTL1_HUMAN	COTL1	protein binding (GO:0005515)	3	0	4	5
XPO2_HUMAN	CSE1L	protein binding (GO:0005515)	12	6	12	14
CYTC_HUMAN	CST3	protein binding (GO:0005515)	2	2	0	2
CTBP1_HUMAN	CTBP1	protein binding (GO:0005515)	3	3	0	3
CTGF_HUMAN	CTGF	protein binding (GO:0005515)	2	0	0	0
CTNA1_HUMAN	CTNNA1	protein binding (GO:0005515)	5	5	8	12
CTNB1_HUMAN	CTNNB1	protein binding (GO:0005515)	2	0	2	2
SRC8_HUMAN	CTTN	protein binding (GO:0005515)	16	13	7	8
CYFP1_HUMAN	CYFIP1	protein binding (GO:0005515)	4	2	4	4
CYR61_HUMAN	CYR61	protein binding (GO:0005515)	4	0	2	0
DREB_HUMAN	DBN1	protein binding (GO:0005515)	3	10	4	4
DBNL_HUMAN	DBNL	protein binding (GO:0005515)	4	3	2	3
DDB1_HUMAN	DDB1	protein binding (GO:0005515)	3	0	8	11
DDI2_HUMAN	DDI2	protein binding (GO:0005515)	3	3	0	4
DRG1_HUMAN	DRG1	protein binding (GO:0005515)	4	2	0	4
ECM29_HUMAN	ECM29	protein binding (GO:0005515)	2	0	0	2
EDF1_HUMAN	EDF1	protein binding (GO:0005515)	3	5	0	3
EDIL3_HUMAN	EDIL3	protein binding (GO:0005515)	3	0	0	3
EF1A1_HUMAN	EEF1A1	protein binding (GO:0005515)	26	18	17	20
EF1G_HUMAN	EEF1G	protein binding (GO:0005515)	20	18	12	14
EF2_HUMAN	EEF2	protein binding (GO:0005515)	39	30	29	37
U5S1_HUMAN	EFTUD2	protein binding (GO:0005515)	4	5	7	0
EHD1_HUMAN	EHD1	protein binding (GO:0005515)	2	0	0	11
EHD4_HUMAN	EHD4	protein binding (GO:0005515)	4	2	0	2
EI2BE_HUMAN	EIF2B5	protein binding (GO:0005515)	2	0	0	0
IF2G_HUMAN	EIF2S3	protein binding (GO:0005515)	2	2	0	0
EPIPL_HUMAN	EPPK1	protein binding (GO:0005515)	8	0	0	3
ERG_HUMAN	ERG	protein binding (GO:0005515)	2	3	0	0
FLII_HUMAN	FLII	protein binding (GO:0005515)	3	0	4	5
FLNA_HUMAN	FLNA	protein binding (GO:0005515)	66	73	27	44
FLNB_HUMAN	FLNB	protein binding (GO:0005515)	39	40	5	15
FLNC_HUMAN	FLNC	protein binding (GO:0005515)	5	0	0	0
FINC_HUMAN	FN1	protein binding (GO:0005515)	20	27	0	0
FSCN1_HUMAN	FSCN1	protein binding (GO:0005515)	12	10	5	8
FSTL1_HUMAN	FSTL1	protein binding (GO:0005515)	4	4	4	5
FSTL4_HUMAN	FSTL4	protein binding (GO:0005515)	12	7	11	16
FUBP1_HUMAN	FUBP1	protein binding (GO:0005515)	12	14	13	14
FUBP3_HUMAN	FUBP3	protein binding (GO:0005515)	5	9	5	7
G3BP1_HUMAN	G3BP1	protein binding (GO:0005515)	5	6	6	7
G3BP2_HUMAN	G3BP2	protein binding (GO:0005515)	2	3	3	3
GBP1_HUMAN	GBP1	protein binding (GO:0005515)	2	0	0	0
GBP2_HUMAN	GBP2	protein binding (GO:0005515)	2	0	0	0
GCN1L_HUMAN	GCN1L1	protein binding (GO:0005515)	11	2	3	11
GDIA_HUMAN	GDI1	protein binding (GO:0005515)	13	7	6	8
GDIB_HUMAN	GDI2	protein binding (GO:0005515)	13	9	6	7
AGAL_HUMAN	GLA	protein binding (GO:0005515)	2	0	0	2
GMPPA_HUMAN	GMPPA	protein binding (GO:0005515)	3	4	4	2
GMPPB_HUMAN	GMPPB	protein binding (GO:0005515)	2	0	2	2
GNAS1_HUMAN	GNAS	protein binding (GO:0005515)	2	3	0	2
G6PI_HUMAN	GPI	protein binding (GO:0005515)	12	9	8	12
GRB2_HUMAN	GRB2	protein binding (GO:0005515)	3	0	2	4
GELS_HUMAN	GSN	protein binding (GO:0005515)	6	15	3	0
GTF2I_HUMAN	GTF2I	protein binding (GO:0005515)	4	4	6	7
HBS1L_HUMAN	HBS1L	protein binding (GO:0005515)	2	0	0	0
HDGF_HUMAN	HDGF	protein binding (GO:0005515)	8	16	6	8
HMGB1_HUMAN	HMGB1	protein binding (GO:0005515)	2	5	4	2
HMGB2_HUMAN	HMGB2	protein binding (GO:0005515)	5	5	3	4
HMGB3_HUMAN	HMGB3	protein binding (GO:0005515)	3	4	2	0
HNRPK_HUMAN	HNRNPK	protein binding (GO:0005515)	20	20	20	19
HS90A_HUMAN	HSP90AA1	protein binding (GO:0005515)	21	15	14	19
HS90B_HUMAN	HSP90AB1	protein binding (GO:0005515)	12	11	10	13
HSP13_HUMAN	HSPA13	protein binding (GO:0005515)	2	0	0	0
HSP71_HUMAN	HSPA1A	protein binding (GO:0005515)	21	22	12	18
HS71L_HUMAN	HSPA1L	protein binding (GO:0005515)	10	11	7	10
HSP72_HUMAN	HSPA2	protein binding (GO:0005515)	8	8	8	7
HSP74_HUMAN	HSPA4	protein binding (GO:0005515)	17	18	19	25
HS74L_HUMAN	HSPA4L	protein binding (GO:0005515)	4	4	6	8
HSP7C_HUMAN	HSPA8	protein binding (GO:0005515)	26	26	24	29
HPBP1_HUMAN	HSPBP1	protein binding (GO:0005515)	3	0	0	4
HS105_HUMAN	HSPH1	protein binding (GO:0005515)	8	10	12	14
IF2B1_HUMAN	IGF2BP1	protein binding (GO:0005515)	5	3	3	2
IF2B3_HUMAN	IGF2BP3	protein binding (GO:0005515)	7	8	4	6
ILF2_HUMAN	ILF2	protein binding (GO:0005515)	7	6	0	8
ILF3_HUMAN	ILF3	protein binding (GO:0005515)	10	7	6	8
ILKAP_HUMAN	ILKAP	protein binding (GO:0005515)	2	0	2	2
IPO5_HUMAN	IPO5	protein binding (GO:0005515)	7	4	8	9
IPO7_HUMAN	IPO7	protein binding (GO:0005515)	4	0	4	7
IPO9_HUMAN	IPO9	protein binding (GO:0005515)	4	0	5	5
IQGA1_HUMAN	IQGAP1	protein binding (GO:0005515)	14	10	17	32
ITIH1_HUMAN	ITIH1	protein binding (GO:0005515)	5	6	2	0
ITIH2_HUMAN	ITIH2	protein binding (GO:0005515)	8	13	3	0
ITIH3_HUMAN	ITIH3	protein binding (GO:0005515)	2	3	0	0
KCD12_HUMAN	KCTD12	protein binding (GO:0005515)	5	4	4	4
KHDR1_HUMAN	KHDRBS1	protein binding (GO:0005515)	3	3	0	5
FUBP2_HUMAN	KHSRP	protein binding (GO:0005515)	12	12	7	10
K1967_HUMAN	KIAA1967	protein binding (GO:0005515)	2	4	5	8
PLSL_HUMAN	LCP1	protein binding (GO:0005515)	4	2	2	0
LEG1_HUMAN	LGALS1	protein binding (GO:0005515)	6	5	3	5
LEG3_HUMAN	LGALS3	protein binding (GO:0005515)	2	2	2	2
LRRF1_HUMAN	LRRFIP1	protein binding (GO:0005515)	4	2	3	0
MACF1_HUMAN	MACF1	protein binding (GO:0005515)	2	0	0	0
MAP1B_HUMAN	MAP1B	protein binding (GO:0005515)	4	4	0	0
MARE1_HUMAN	MAPRE1	protein binding (GO:0005515)	4	3	2	4
MARCS_HUMAN	MARCKS	protein binding (GO:0005515)	3	5	4	4
MRP_HUMAN	MARCKSL1	protein binding (GO:0005515)	2	3	0	2
MOB1A_HUMAN	MOB1A	protein binding (GO:0005515)	2	0	0	2
MYCBP_HUMAN	MYCBP	protein binding (GO:0005515)	2	2	0	2
MYH10_HUMAN	MYH10	protein binding (GO:0005515)	8	8	3	10
MYH11_HUMAN	MYH11	protein binding (GO:0005515)	6	4	3	5
MYH9_HUMAN	MYH9	protein binding (GO:0005515)	64	77	37	61
ML12A_HUMAN	MYL12A	protein binding (GO:0005515)	3	9	3	3
MYL6_HUMAN	MYL6	protein binding (GO:0005515)	7	8	5	4
NAMPT_HUMAN	NAMPT	protein binding (GO:0005515)	7	6	0	7
NP1L1_HUMAN	NAP1L1	protein binding (GO:0005515)	8	7	0	7
NP1L4_HUMAN	NAP1L4	protein binding (GO:0005515)	6	6	4	7
NUCB1_HUMAN	NUCB1	protein binding (GO:0005515)	11	5	0	4
NUMA1_HUMAN	NUMA1	protein binding (GO:0005515)	5	0	2	14
OLA1_HUMAN	OLA1	protein binding (GO:0005515)	7	5	4	7
LIS1_HUMAN	PAFAH1B1	protein binding (GO:0005515)	6	7	4	6
PCBP1_HUMAN	PCBP1	protein binding (GO:0005515)	7	15	18	13
PCBP2_HUMAN	PCBP2	protein binding (GO:0005515)	3	2	0	3
PDCD5_HUMAN	PDCD5	protein binding (GO:0005515)	4	5	3	4
PDCD6_HUMAN	PDCD6	protein binding (GO:0005515)	5	4	4	2
PDLI1_HUMAN	PDLIM1	protein binding (GO:0005515)	3	3	0	3
PDLI5_HUMAN	PDLIM5	protein binding (GO:0005515)	3	6	3	3
PDLI7_HUMAN	PDLIM7	protein binding (GO:0005515)	4	6	2	6
PLAP_HUMAN	PLAA	protein binding (GO:0005515)	6	6	2	4
PLEC_HUMAN	PLEC	protein binding (GO:0005515)	74	30	7	88
PLSI_HUMAN	PLS1	protein binding (GO:0005515)	3	2	0	2
PLST_HUMAN	PLS3	protein binding (GO:0005515)	12	8	11	11
PPM1G_HUMAN	PPM1G	protein binding (GO:0005515)	9	5	4	6
MYPT1_HUMAN	PPP1R12A	protein binding (GO:0005515)	2	2	0	0
KAP2_HUMAN	PRKAR2A	protein binding (GO:0005515)	2	4	2	3
KPCI_HUMAN	PRKCI	protein binding (GO:0005515)	2	0	0	0
GLU2B_HUMAN	PRKCSH	protein binding (GO:0005515)	15	15	12	9
ANM5_HUMAN	PRMT5	protein binding (GO:0005515)	5	6	3	2
PSMD1_HUMAN	PSMD1	protein binding (GO:0005515)	7	8	8	8
PSD11_HUMAN	PSMD11	protein binding (GO:0005515)	11	8	4	9
PSD12_HUMAN	PSMD12	protein binding (GO:0005515)	5	6	2	2
PSD13_HUMAN	PSMD13	protein binding (GO:0005515)	8	5	3	5
PSMD2_HUMAN	PSMD2	protein binding (GO:0005515)	10	6	4	13
PSMD3_HUMAN	PSMD3	protein binding (GO:0005515)	12	11	5	10
PSMD4_HUMAN	PSMD4	protein binding (GO:0005515)	7	6	3	3
PSMD5_HUMAN	PSMD5	protein binding (GO:0005515)	7	2	0	3
PSMD6_HUMAN	PSMD6	protein binding (GO:0005515)	6	5	0	6
PSMD8_HUMAN	PSMD8	protein binding (GO:0005515)	2	0	2	3
PSMD9_HUMAN	PSMD9	protein binding (GO:0005515)	2	0	0	0
PSME1_HUMAN	PSME1	protein binding (GO:0005515)	2	0	2	3
PSME2_HUMAN	PSME2	protein binding (GO:0005515)	4	2	2	3
PSME3_HUMAN	PSME3	protein binding (GO:0005515)	3	3	0	2
RAC1_HUMAN	RAC1	protein binding (GO:0005515)	2	0	2	3
RAE1L_HUMAN	RAE1	protein binding (GO:0005515)	3	2	2	5
RAN_HUMAN	RAN	protein binding (GO:0005515)	8	6	6	6
RCC1_HUMAN	RCC1	protein binding (GO:0005515)	4	9	4	6
RCC2_HUMAN	RCC2	protein binding (GO:0005515)	7	6	7	11
RCN1_HUMAN	RCN1	protein binding (GO:0005515)	7	4	0	2
RINI_HUMAN	RNH1	protein binding (GO:0005515)	5	5	4	5
S10AB_HUMAN	S100A11	protein binding (GO:0005515)	4	2	4	3
S10A4_HUMAN	S100A4	protein binding (GO:0005515)	6	4	3	3
S10A6_HUMAN	S100A6	protein binding (GO:0005515)	3	4	3	3
SDC4_HUMAN	SDC4	protein binding (GO:0005515)	3	0	2	2
SC23A_HUMAN	SEC23A	protein binding (GO:0005515)	6	3	4	6
SEM3C_HUMAN	SEMA3C	protein binding (GO:0005515)	2	0	0	0
SEP10_HUMAN	SEPT10	protein binding (GO:0005515)
SEP11_HUMAN	SEPT11	protein binding (GO:0005515)
SEPT2_HUMAN	SEPT2	protein binding (GO:0005515)
SEPT7_HUMAN	SEPT7	protein binding (GO:0005515)
SEPT9_HUMAN	SEPT9	protein binding (GO:0005515)
SET_HUMAN	SET	protein binding (GO:0005515)	3	4	2	9
SF01_HUMAN	SF1	protein binding (GO:0005515)	5	6	5	4
1433S_HUMAN	SFN	protein binding (GO:0005515)	5	8	6	6
SPSY_HUMAN	SMS	protein binding (GO:0005515)	3	0	0	0
SND1_HUMAN	SND1	protein binding (GO:0005515)	15	15	19	21
SPTN1_HUMAN	SPTAN1	protein binding (GO:0005515)	28	33	5	18
SPTB2_HUMAN	SPTBN1	protein binding (GO:0005515)	29	33	6	21
SORCN_HUMAN	SRI	protein binding (GO:0005515)	3	3	3	2
SSBP_HUMAN	SSRP1	protein binding (GO:0005515)	4	4	4	7
SP16H_HUMAN	SUPT16H	protein binding (GO:0005515)	11	5	11	14
TAB1_HUMAN	TAB1	protein binding (GO:0005515)	2	0	0	2
TAGL_HUMAN	TAGLN	protein binding (GO:0005515)	5	4	3	6
TAGL2_HUMAN	TAGLN2	protein binding (GO:0005515)	15	16	13	15
TBCA_HUMAN	TBCA	protein binding (GO:0005515)	8	7	4	6
TBCD_HUMAN	TBCD	protein binding (GO:0005515)	4	0	5	5
TCPA_HUMAN	TCP1	protein binding (GO:0005515)	18	16	11	12
TGFB2_HUMAN	TGFB2	protein binding (GO:0005515)	2	0	0	0
BGH3_HUMAN	TGFBI	protein binding (GO:0005515)	23	16	11	14
TIMP2_HUMAN	TIMP2	protein binding (GO:0005515)	3	3	5	4
TMOD3_HUMAN	TMOD3	protein binding (GO:0005515)	4	7	0	4
LAP2A_HUMAN	TMPO	protein binding (GO:0005515)	3	4	2	4
TCTP_HUMAN	TPT1	protein binding (GO:0005515)	4	0	0	0
TRI16_HUMAN	TRIM16	protein binding (GO:0005515)	2	2	2	0
EFTU_HUMAN	TUFM	protein binding (GO:0005515)	9	5	4	10
TWF1_HUMAN	TWF1	protein binding (GO:0005515)	5	3	5	5
TWF2_HUMAN	TWF2	protein binding (GO:0005515)	3	0	0	3
VINC_HUMAN	VCL	protein binding (GO:0005515)	45	34	53	50
WDR1_HUMAN	WDR1	protein binding (GO:0005515)	10	10	9	9
1433B_HUMAN	YWHAB	protein binding (GO:0005515)	16	18	15	16
1433E_HUMAN	YWHAE	protein binding (GO:0005515)	10	13	14	13
1433G_HUMAN	YWHAG	protein binding (GO:0005515)	6	5	4	7
1433F_HUMAN	YWHAH	protein binding (GO:0005515)	6	5	4	8
1433T_HUMAN	YWHAQ	protein binding (GO:0005515)	3	4	2	5
1433Z_HUMAN	YWHAZ	protein binding (GO:0005515)	5	8	4	6
ZFR_HUMAN	ZFR	protein binding (GO:0005515)	2	0	2	3
ZYX_HUMAN	ZYX	protein binding (GO:0005515)	4	5	5	5
CTNB1_HUMAN	CTNNB1	protein binding transcription factor activity (GO:0000988)	2	0	2	2
LRRF1_HUMAN	LRRFIP1	protein binding transcription factor activity (GO:0000988)	4	2	3	0
SET_HUMAN	SET	protein binding transcription factor activity (GO:0000988)	3	4	2	9
SND1_HUMAN	SND1	protein binding transcription factor activity (GO:0000988)	15	15	19	21
ATPA_HUMAN	ATP5A1	receptor activity (GO:0004872)	13	9	5	15
ATPB_HUMAN	ATP5B	receptor activity (GO:0004872)	17	14	9	16
VATA_HUMAN	ATP6V1A	receptor activity (GO:0004872)	6	6	4	4
VATB1_HUMAN	ATP6V1B1	receptor activity (GO:0004872)	2	0	0	2
VATB2_HUMAN	ATP6V1B2	receptor activity (GO:0004872)	2	2	0	3
CO3_HUMAN	C3	receptor activity (GO:0004872)	7	19	8	4
CFAH_HUMAN	CFH	receptor activity (GO:0004872)	3	4	0	0
COCA1_HUMAN	COL12A1	receptor activity (GO:0004872)	21	0	0	0
CO1A1_HUMAN	COL1A1	receptor activity (GO:0004872)	25	6	11	17
CO3A1_HUMAN	COL3A1	receptor activity (GO:0004872)	18	6	4	13
CO4A1_HUMAN	COL4A1	receptor activity (GO:0004872)	2	0	0	0
CO4A2_HUMAN	COL4A2	receptor activity (GO:0004872)	10	3	0	10
CO5A1_HUMAN	COL5A1	receptor activity (GO:0004872)	5	3	3	5
CO7A1_HUMAN	COL7A1	receptor activity (GO:0004872)	5	0	0	0
CO7A1_HUMAN	COL7A1	receptor activity (GO:0004872)	5	0	0	0
EDIL3_HUMAN	EDIL3	receptor activity (GO:0004872)	3	0	0	3
GEMI5_HUMAN	GEMIN5	receptor activity (GO:0004872)	2	0	2	4
1A01_HUMAN	HLA-A	receptor activity (GO:0004872)	2	0	0	2
1A02_HUMAN	HLA-A	receptor activity (GO:0004872)	2	0	0	2
ITB1_HUMAN	ITGB1	receptor activity (GO:0004872)	6	2	0	0
LAMA4_HUMAN	LAMA4	receptor activity (GO:0004872)	6	0	0	3
LAMB1_HUMAN	LAMB1	receptor activity (GO:0004872)	9	4	4	14
LAMC1_HUMAN	LAMC1	receptor activity (GO:0004872)	10	4	7	9
LG3BP_HUMAN	LGALS3BP	receptor activity (GO:0004872)	8	3	7	7
LYOX_HUMAN	LOX	receptor activity (GO:0004872)	3	2	0	2
LPPRC_HUMAN	LRPPRC	receptor activity (GO:0004872)	8	2	17	17
LUM_HUMAN	LUM	receptor activity (GO:0004872)	3	2	0	0
RBBP4_HUMAN	RBBP4	receptor activity (GO:0004872)	4	3	0	5
RBBP7_HUMAN	RBBP7	receptor activity (GO:0004872)	3	3	0	2
SET_HUMAN	SET	receptor activity (GO:0004872)	3	4	2	9
TBL3_HUMAN	TBL3	receptor activity (GO:0004872)	3	2	2	2
TFR1_HUMAN	TFRC	receptor activity (GO:0004872)	12	4	3	12
VASN_HUMAN	VASN	receptor activity (GO:0004872)	5	4	4	6
MEP50_HUMAN	WDR77	receptor activity (GO:0004872)	2	0	0	2
XPO1_HUMAN	XPO1	receptor activity (GO:0004872)	5	0	12	12
XPO5_HUMAN	XPO5	receptor activity (GO:0004872)	2	0	0	2
SEP10_HUMAN	SEPT10	structural molecule activity (GO:0005198)
SEP11_HUMAN	SEPT11	structural molecule activity (GO:0005198)
SEPT2_HUMAN	SEPT2	structural molecule activity (GO:0005198)
SEPT7_HUMAN	SEPT7	structural molecule activity (GO:0005198)
SEPT9_HUMAN	SEPT9	structural molecule activity (GO:0005198)
ACTA_HUMAN	ACTA2	structural molecule activity (GO:0005198)	29	33	28	32
ACTB_HUMAN	ACTB	structural molecule activity (GO:0005198)	10	10	7	9
ACL6A_HUMAN	ACTL6A	structural molecule activity (GO:0005198)	2	3	3	6
ACTN1_HUMAN	ACTN1	structural molecule activity (GO:0005198)	28	19	26	33
ACTN4_HUMAN	ACTN4	structural molecule activity (GO:0005198)	30	27	28	31
ARP2_HUMAN	ACTR2	structural molecule activity (GO:0005198)	9	8	4	6
ARP3_HUMAN	ACTR3	structural molecule activity (GO:0005198)	6	6	4	4
ARP3B_HUMAN	ACTR3B	structural molecule activity (GO:0005198)	2	0	0	2
ARPC3_HUMAN	ARPC3	structural molecule activity (GO:0005198)	2	2	0	0
CALD1_HUMAN	CALD1	structural molecule activity (GO:0005198)	16	23	13	13
CAP1_HUMAN	CAP1	structural molecule activity (GO:0005198)	16	13	6	9
CAPG_HUMAN	CAPG	structural molecule activity (GO:0005198)	8	4	3	12
CAZA1_HUMAN	CAPZA1	structural molecule activity (GO:0005198)	3	4	4	4
CAPZB_HUMAN	CAPZB	structural molecule activity (GO:0005198)	7	3	4	6
COF1_HUMAN	CFL1	structural molecule activity (GO:0005198)	8	11	9	7
CKAP5_HUMAN	CKAP5	structural molecule activity (GO:0005198)	2	0	0	0
CLIC1_HUMAN	CLIC1	structural molecule activity (GO:0005198)	5	7	5	5
CLIC4_HUMAN	CLIC4	structural molecule activity (GO:0005198)	4	3	3	2
CO1A1_HUMAN	COL1A1	structural molecule activity (GO:0005198)	25	6	11	17
CO3A1_HUMAN	COL3A1	structural molecule activity (GO:0005198)	18	6	4	13
CO4A1_HUMAN	COL4A1	structural molecule activity (GO:0005198)	2	0	0	0
CO4A2_HUMAN	COL4A2	structural molecule activity (GO:0005198)	10	3	0	10
CO5A1_HUMAN	COL5A1	structural molecule activity (GO:0005198)	5	3	3	5
CO7A1_HUMAN	COL7A1	structural molecule activity (GO:0005198)	5	0	0	0
COTL1_HUMAN	COTL1	structural molecule activity (GO:0005198)	3	0	4	5
CSRP1_HUMAN	CSRP1	structural molecule activity (GO:0005198)	2	2	2	0
CTNA1_HUMAN	CTNNA1	structural molecule activity (GO:0005198)	5	5	8	12
SRC8_HUMAN	CTTN	structural molecule activity (GO:0005198)	16	13	7	8
DREB_HUMAN	DBN1	structural molecule activity (GO:0005198)	3	10	4	4
DBNL_HUMAN	DBNL	structural molecule activity (GO:0005198)	4	3	2	3
DCTN2_HUMAN	DCTN2	structural molecule activity (GO:0005198)	7	4	2	6
DESM_HUMAN	DES	structural molecule activity (GO:0005198)	2	2	0	2
DYHC1_HUMAN	DYNC1H1	structural molecule activity (GO:0005198)	15	15	0	0
DC1I2_HUMAN	DYNC1I2	structural molecule activity (GO:0005198)	5	6	2	3
EF1G_HUMAN	EEF1G	structural molecule activity (GO:0005198)	20	18	12	14
EPIPL_HUMAN	EPPK1	structural molecule activity (GO:0005198)	8	0	0	3
EZRI_HUMAN	EZR	structural molecule activity (GO:0005198)	35	26	24	28
FLII_HUMAN	FLII	structural molecule activity (GO:0005198)	3	0	4	5
FLNA_HUMAN	FLNA	structural molecule activity (GO:0005198)	66	73	27	44
FLNB_HUMAN	FLNB	structural molecule activity (GO:0005198)	39	40	5	15
FLNC_HUMAN	FLNC	structural molecule activity (GO:0005198)	5	0	0	0
FSCN1_HUMAN	FSCN1	structural molecule activity (GO:0005198)	12	10	5	8
AGAL_HUMAN	GLA	structural molecule activity (GO:0005198)	2	0	0	2
GRB2_HUMAN	GRB2	structural molecule activity (GO:0005198)	3	0	2	4
GRSF1_HUMAN	GRSF1	structural molecule activity (GO:0005198)	2	0	0	0
GELS_HUMAN	GSN	structural molecule activity (GO:0005198)	6	15	3	0
ROA0_HUMAN	HNRNPA0	structural molecule activity (GO:0005198)	4	6	4	2
ROA1_HUMAN	HNRNPA1	structural molecule activity (GO:0005198)	4	4	3	4
RA1L2_HUMAN	HNRNPA1L2	structural molecule activity (GO:0005198)	3	2	3	3
ROA2_HUMAN	HNRNPA2B1	structural molecule activity (GO:0005198)	16	17	16	15
ROA3_HUMAN	HNRNPA3	structural molecule activity (GO:0005198)	9	7	4	8
ROAA_HUMAN	HNRNPAB	structural molecule activity (GO:0005198)	3	2	2	5
HNRPD_HUMAN	HNRNPD	structural molecule activity (GO:0005198)	7	5	4	6
HNRPF_HUMAN	HNRNPF	structural molecule activity (GO:0005198)	4	6	4	5
HNRH1_HUMAN	HNRNPH1	structural molecule activity (GO:0005198)	10	5	4	5
HNRH3_HUMAN	HNRNPH3	structural molecule activity (GO:0005198)	5	5	4	4
HNRPR_HUMAN	HNRNPR	structural molecule activity (GO:0005198)	13	9	5	10
HNRDL_HUMAN	HNRPDL	structural molecule activity (GO:0005198)	4	5	3	6
HSPB1_HUMAN	HSPB1	structural molecule activity (GO:0005198)	10	8	10	7
KIF11_HUMAN	KIF11	structural molecule activity (GO:0005198)	2	0	0	0
KIF5A_HUMAN	KIF5A	structural molecule activity (GO:0005198)	2	0	2	2
KINH_HUMAN	KIF5B	structural molecule activity (GO:0005198)	8	4	6	7
KLC1_HUMAN	KLC1	structural molecule activity (GO:0005198)	2	2	2	0
PLSL_HUMAN	LCP1	structural molecule activity (GO:0005198)	4	2	2	0
LIMA1_HUMAN	LIMA1	structural molecule activity (GO:0005198)	5	6	4	3
LMNA_HUMAN	LMNA	structural molecule activity (GO:0005198)	35	37	29	0
LMNB1_HUMAN	LMNB1	structural molecule activity (GO:0005198)	7	8	6	0
MACF1_HUMAN	MACF1	structural molecule activity (GO:0005198)	2	0	0	0
MAP1B_HUMAN	MAP1B	structural molecule activity (GO:0005198)	4	4	0	0
MARE1_HUMAN	MAPRE1	structural molecule activity (GO:0005198)	4	3	2	4
MARCS_HUMAN	MARCKS	structural molecule activity (GO:0005198)	3	5	4	4
MRP_HUMAN	MARCKSL1	structural molecule activity (GO:0005198)	2	3	0	2
MOES_HUMAN	MSN	structural molecule activity (GO:0005198)	36	28	24	31
MYH10_HUMAN	MYH10	structural molecule activity (GO:0005198)	8	8	3	10
MYH11_HUMAN	MYH11	structural molecule activity (GO:0005198)	6	4	3	5
MYH9_HUMAN	MYH9	structural molecule activity (GO:0005198)	64	77	37	61
ML12A_HUMAN	MYL12A	structural molecule activity (GO:0005198)	3	9	3	3
MYL6_HUMAN	MYL6	structural molecule activity (GO:0005198)	7	8	5	4
NUCL_HUMAN	NCL	structural molecule activity (GO:0005198)	29	32	23	27
NUDC_HUMAN	NUDC	structural molecule activity (GO:0005198)	14	13	7	9
NUMA1_HUMAN	NUMA1	structural molecule activity (GO:0005198)	5	0	2	14
PALLD_HUMAN	PALLD	structural molecule activity (GO:0005198)	3	2	2	0
PDLI1_HUMAN	PDLIM1	structural molecule activity (GO:0005198)	3	3	0	3
PDLI5_HUMAN	PDLIM5	structural molecule activity (GO:0005198)	3	6	3	3
PDLI7_HUMAN	PDLIM7	structural molecule activity (GO:0005198)	4	6	2	6
PLEC_HUMAN	PLEC	structural molecule activity (GO:0005198)	74	30	7	88
PLSI_HUMAN	PLS1	structural molecule activity (GO:0005198)	3	2	0	2
PLST_HUMAN	PLS3	structural molecule activity (GO:0005198)	12	8	11	11
ACTBM_HUMAN	POTEKP	structural molecule activity (GO:0005198)	3	4	0	3
RBM3_HUMAN	RBM3	structural molecule activity (GO:0005198)	4	5	5	4
RBMX_HUMAN	RBMX	structural molecule activity (GO:0005198)	7	9	5	10
RADI_HUMAN	RDX	structural molecule activity (GO:0005198)	11	9	7	8
RL10_HUMAN	RPL10	structural molecule activity (GO:0005198)	3	5	3	3
RL10A_HUMAN	RPL10A	structural molecule activity (GO:0005198)	4	6	4	4
RL11_HUMAN	RPL11	structural molecule activity (GO:0005198)	5	6	5	4
RL12_HUMAN	RPL12	structural molecule activity (GO:0005198)	3	3	3	3
RL13_HUMAN	RPL13	structural molecule activity (GO:0005198)	7	4	5	5
RL13A_HUMAN	RPL13A	structural molecule activity (GO:0005198)	4	4	0	2
RL19_HUMAN	RPL19	structural molecule activity (GO:0005198)	3	5	2	3
RL22_HUMAN	RPL22	structural molecule activity (GO:0005198)	3	4	5	4
RL23_HUMAN	RPL23	structural molecule activity (GO:0005198)	2	2	4	2
RL23A_HUMAN	RPL23A	structural molecule activity (GO:0005198)	4	5	5	4
RL24_HUMAN	RPL24	structural molecule activity (GO:0005198)	5	4	4	3
RL26_HUMAN	RPL26	structural molecule activity (GO:0005198)	4	4	0	2
RL26L_HUMAN	RPL26L1	structural molecule activity (GO:0005198)	5	6	7	3
RL27_HUMAN	RPL27	structural molecule activity (GO:0005198)	4	3	3	3
RL27A_HUMAN	RPL27A	structural molecule activity (GO:0005198)	2	2	2	2
RL28_HUMAN	RPL28	structural molecule activity (GO:0005198)	4	7	4	3
RL29_HUMAN	RPL29	structural molecule activity (GO:0005198)	2	0	2	0
RL3_HUMAN	RPL3	structural molecule activity (GO:0005198)	7	8	6	7
RL30_HUMAN	RPL30	structural molecule activity (GO:0005198)	4	5	5	2
RL31_HUMAN	RPL31	structural molecule activity (GO:0005198)	6	2	4	3
RL34_HUMAN	RPL34	structural molecule activity (GO:0005198)	4	4	3	4
RL35_HUMAN	RPL35	structural molecule activity (GO:0005198)	3	2	0	0
RL35A_HUMAN	RPL35A	structural molecule activity (GO:0005198)	7	5	5	2
RL36_HUMAN	RPL36	structural molecule activity (GO:0005198)	2	2	4	2
RL36A_HUMAN	RPL36A	structural molecule activity (GO:0005198)	3	0	0	0
RL38_HUMAN	RPL38	structural molecule activity (GO:0005198)	2	2	0	0
RL5_HUMAN	RPL5	structural molecule activity (GO:0005198)	9	12	6	9
	RPL6	structural molecule activity (GO:0005198)	9	8	8	8
RL7_HUMAN	RPL7	structural molecule activity (GO:0005198)	10	6	7	10
RL7A_HUMAN	RPL7A	structural molecule activity (GO:0005198)	6	5	3	7
RL8_HUMAN	RPL8	structural molecule activity (GO:0005198)	8	7	6	6
RL9_HUMAN	RPL9	structural molecule activity (GO:0005198)	4	3	3	0
RLA0_HUMAN	RPLP0	structural molecule activity (GO:0005198)	4	0	0	0
RLA2_HUMAN	RPLP2	structural molecule activity (GO:0005198)	3	3	0	0
RS11_HUMAN	RPS11	structural molecule activity (GO:0005198)	2	6	6	5
RS12_HUMAN	RPS12	structural molecule activity (GO:0005198)	2	3	2	2
RS13_HUMAN	RPS13	structural molecule activity (GO:0005198)	4	5	5	4
RS14_HUMAN	RPS14	structural molecule activity (GO:0005198)	7	7	7	7
RS15A_HUMAN	RPS15A	structural molecule activity (GO:0005198)	4	2	3	4
RS16_HUMAN	RPS16	structural molecule activity (GO:0005198)	8	6	7	6
RS18_HUMAN	RPS18	structural molecule activity (GO:0005198)	9	13	9	8
RS19_HUMAN	RPS19	structural molecule activity (GO:0005198)	10	8	10	6
RS2_HUMAN	RPS2	structural molecule activity (GO:0005198)	4	5	5	4
RS20_HUMAN	RPS20	structural molecule activity (GO:0005198)	3	3	3	3
RS21_HUMAN	RPS21	structural molecule activity (GO:0005198)	4	4	3	3
RS27_HUMAN	RPS27	structural molecule activity (GO:0005198)	2	2	2	0
RS27L_HUMAN	RPS27L	structural molecule activity (GO:0005198)	3	2	0	2
RS28_HUMAN	RPS28	structural molecule activity (GO:0005198)	3	7	3	3
RS3_HUMAN	RPS3	structural molecule activity (GO:0005198)	13	13	13	12
RS3A_HUMAN	RPS3A	structural molecule activity (GO:0005198)	18	22	10	18
RS4X_HUMAN	RPS4X	structural molecule activity (GO:0005198)	7	12	10	8
RS5_HUMAN	RPS5	structural molecule activity (GO:0005198)	3	2	3	2
RS8_HUMAN	RPS8	structural molecule activity (GO:0005198)	4	6	6	4
RS9_HUMAN	RPS9	structural molecule activity (GO:0005198)	6	4	9	6
RSSA_HUMAN	RPSA	structural molecule activity (GO:0005198)	7	6	5	8
SDC4_HUMAN	SDC4	structural molecule activity (GO:0005198)	3	0	2	2
SPRR3_HUMAN	SPRR3	structural molecule activity (GO:0005198)	2	0	0	3
SPTN1_HUMAN	SPTAN1	structural molecule activity (GO:0005198)	28	33	5	18
SPTB2_HUMAN	SPTBN1	structural molecule activity (GO:0005198)	29	33	6	21
HNRPQ_HUMAN	SYNCRIP	structural molecule activity (GO:0005198)	18	14	10	15
TAGL_HUMAN	TAGLN	structural molecule activity (GO:0005198)	5	4	3	6
TAGL2_HUMAN	TAGLN2	structural molecule activity (GO:0005198)	15	16	13	15
TBCD_HUMAN	TBCD	structural molecule activity (GO:0005198)	4	0	5	5
TES_HUMAN	TES	structural molecule activity (GO:0005198)	5	4	4	4
TLN1_HUMAN	TLN1	structural molecule activity (GO:0005198)	29	19	12	39
TMOD3_HUMAN	TMOD3	structural molecule activity (GO:0005198)	4	7	0	4
TPM1_HUMAN	TPM1	structural molecule activity (GO:0005198)	9	16	8	8
TPM3_HUMAN	TPM3	structural molecule activity (GO:0005198)	2	3	2	2
TPM4_HUMAN	TPM4	structural molecule activity (GO:0005198)	8	13	6	6
TCTP_HUMAN	TPT1	structural molecule activity (GO:0005198)	4	0	0	0
TTL12_HUMAN	TTLL12	structural molecule activity (GO:0005198)	5	3	2	4
TBA1A_HUMAN	TUBA1A	structural molecule activity (GO:0005198)	16	22	12	19
TBA4A_HUMAN	TUBA4A	structural molecule activity (GO:0005198)	3	2	0	2
TBB5_HUMAN	TUBB	structural molecule activity (GO:0005198)	4	4	3	3
TBB1_HUMAN	TUBB1	structural molecule activity (GO:0005198)	5	5	5	5
TBB2A_HUMAN	TUBB2A	structural molecule activity (GO:0005198)	19	17	9	16
TBB3_HUMAN	TUBB3	structural molecule activity (GO:0005198)	7	6	5	7
TBB4A_HUMAN	TUBB4A	structural molecule activity (GO:0005198)	4	5	3	4
TBB6_HUMAN	TUBB6	structural molecule activity (GO:0005198)	7	4	3	5
TWF1_HUMAN	TWF1	structural molecule activity (GO:0005198)	5	3	5	5
TWF2_HUMAN	TWF2	structural molecule activity (GO:0005198)	3	0	0	3
RL40_HUMAN	UBA52	structural molecule activity (GO:0005198)	6	9	6	5
VINC_HUMAN	VCL	structural molecule activity (GO:0005198)	45	34	53	50
VIME_HUMAN	VIM	structural molecule activity (GO:0005198)	24	28	17	28
WDR1_HUMAN	WDR1	structural molecule activity (GO:0005198)	10	10	9	9
ZYX_HUMAN	ZYX	structural molecule activity (GO:0005198)	4	5	5	5
ADPPT_HUMAN	AASDHPPT	transferase activity (GO:0016740)	2	0	0	2
THIM_HUMAN	ACAA2	transferase activity (GO:0016740)	2	6	0	0
ACADV_HUMAN	ACADVL	transferase activity (GO:0016740)	5	0	7	7
THIL_HUMAN	ACAT1	transferase activity (GO:0016740)	4	4	2	5
ACLY_HUMAN	ACLY	transferase activity (GO:0016740)	30	22	32	35
DSRAD_HUMAN	ADAR	transferase activity (GO:0016740)	2	2	0	2
KAD1_HUMAN	AK1	transferase activity (GO:0016740)	4	2	2	5
KAD2_HUMAN	AK2	transferase activity (GO:0016740)	9	12	10	9
P5CS_HUMAN	ALDH18A1	transferase activity (GO:0016740)	2	6	2	2
PUR9_HUMAN	ATIC	transferase activity (GO:0016740)	9	7	7	13
PYR1_HUMAN	CAD	transferase activity (GO:0016740)	15	9	7	17
CATA_HUMAN	CAT	transferase activity (GO:0016740)	3	3	3	3
CCNB1_HUMAN	CCNB1	transferase activity (GO:0016740)	3	0	0	0
CDC37_HUMAN	CDC37	transferase activity (GO:0016740)	5	3	4	0
CDK1_HUMAN	CDK1	transferase activity (GO:0016740)	5	4	5	6
CDK6_HUMAN	CDK6	transferase activity (GO:0016740)	3	0	0	2
CD2A1_HUMAN	CDKN2A	transferase activity (GO:0016740)	2	2	2	2
CDN2C_HUMAN	CDKN2C	transferase activity (GO:0016740)	2	0	0	0
KCRB_HUMAN	CKB	transferase activity (GO:0016740)	12	8	4	9
CLIC1_HUMAN	CLIC1	transferase activity (GO:0016740)	5	7	5	5
CLIC4_HUMAN	CLIC4	transferase activity (GO:0016740)	4	3	3	2
KCY_HUMAN	CMPK1	transferase activity (GO:0016740)	7	0	3	5
CPSM_HUMAN	CPS1	transferase activity (GO:0016740)	19	4	17	18
CISY_HUMAN	CS	transferase activity (GO:0016740)	3	4	4	5
DDB1_HUMAN	DDB1	transferase activity (GO:0016740)	3	0	8	11
OST48_HUMAN	DDOST	transferase activity (GO:0016740)	2	0	0	3
ODO2_HUMAN	DLST	transferase activity (GO:0016740)	2	2	0	2
KTHY_HUMAN	DTYMK	transferase activity (GO:0016740)	3	0	2	3
ECH1_HUMAN	ECH1	transferase activity (GO:0016740)	3	0	0	0
ECHM_HUMAN	ECHS1	transferase activity (GO:0016740)	3	2	2	0
ECI1_HUMAN	ECI1	transferase activity (GO:0016740)	2	2	3	2
ECM29_HUMAN	ECM29	transferase activity (GO:0016740)	2	0	0	2
EF1G_HUMAN	EEF1G	transferase activity (GO:0016740)	20	18	12	14
E2AK2_HUMAN	EIF2AK2	transferase activity (GO:0016740)	2	0	0	0
EI2BE_HUMAN	EIF2B5	transferase activity (GO:0016740)	2	0	0	0
ETFA_HUMAN	ETFA	transferase activity (GO:0016740)	5	4	3	4
EXOS6_HUMAN	EXOSC6	transferase activity (GO:0016740)	2	2	0	2
FAS_HUMAN	FASN	transferase activity (GO:0016740)	36	23	22	39
FBRL_HUMAN	FBL	transferase activity (GO:0016740)	2	2	0	3
GALK1_HUMAN	GALK1	transferase activity (GO:0016740)	2	0	2	0
GALT2_HUMAN	GALNT2	transferase activity (GO:0016740)	6	3	0	4
PUR2_HUMAN	GART	transferase activity (GO:0016740)	7	2	2	8
GCN1L_HUMAN	GCN1L1	transferase activity (GO:0016740)	11	2	3	11
GDIA_HUMAN	GDI1	transferase activity (GO:0016740)	13	7	6	8
GDIB_HUMAN	GDI2	transferase activity (GO:0016740)	13	9	6	7
GFPT1_HUMAN	GFPT1	transferase activity (GO:0016740)	6	0	0	2
GIPC1_HUMAN	GIPC1	transferase activity (GO:0016740)	3	0	0	2
GMPPA_HUMAN	GMPPA	transferase activity (GO:0016740)	3	4	4	2
GMPPB_HUMAN	GMPPB	transferase activity (GO:0016740)	2	0	2	2
GUAA_HUMAN	GMPS	transferase activity (GO:0016740)	7	8	6	5
AATM_HUMAN	GOT2	transferase activity (GO:0016740)	5	2	2	5
G6PI_HUMAN	GPI	transferase activity (GO:0016740)	12	9	8	12
GSTK1_HUMAN	GSTK1	transferase activity (GO:0016740)	2	3	2	2
GSTP1_HUMAN	GSTP1	transferase activity (GO:0016740)	3	5	3	5
GTF2I_HUMAN	GTF2I	transferase activity (GO:0016740)	4	4	6	7
HAT1_HUMAN	HAT1	transferase activity (GO:0016740)	8	4	3	6
HIBCH_HUMAN	HIBCH	transferase activity (GO:0016740)	3	0	0	0
HXK1_HUMAN	HK1	transferase activity (GO:0016740)	2	3	7	9
HMCS1_HUMAN	HMGCS1	transferase activity (GO:0016740)	2	0	0	3
HPRT_HUMAN	HPRT1	transferase activity (GO:0016740)	2	4	4	4
ILF2_HUMAN	ILF2	transferase activity (GO:0016740)	7	6	0	8
ILF3_HUMAN	ILF3	transferase activity (GO:0016740)	10	7	6	8
ILKAP_HUMAN	ILKAP	transferase activity (GO:0016740)	2	0	2	2
KLC1_HUMAN	KLC1	transferase activity (GO:0016740)	2	2	2	0
KLC1_HUMAN	KLC1	transferase activity (GO:0016740)	2	2	2	0
LPPRC_HUMAN	LRPPRC	transferase activity (GO:0016740)	8	2	17	17
METK2_HUMAN	MAT2A	transferase activity (GO:0016740)	7	5	6	8
MAOM_HUMAN	ME2	transferase activity (GO:0016740)	2	0	0	0
MOB1A_HUMAN	MOB1A	transferase activity (GO:0016740)	2	0	0	2
MTAP_HUMAN	MTAP	transferase activity (GO:0016740)	3	3	4	6
NAA15_HUMAN	NAA15	transferase activity (GO:0016740)	3	0	2	4
NAA50_HUMAN	NAA50	transferase activity (GO:0016740)	3	0	0	0
NEK9_HUMAN	NEK9	transferase activity (GO:0016740)	2	0	0	0
NMT1_HUMAN	NMT1	transferase activity (GO:0016740)	2	4	3	4
NSUN2_HUMAN	NSUN2	transferase activity (GO:0016740)	11	9	10	12
SCOT1_HUMAN	OXCT1	transferase activity (GO:0016740)	5	3	7	5
LIS1_HUMAN	PAFAH1B1	transferase activity (GO:0016740)	6	7	4	6
PARP1_HUMAN	PARP1	transferase activity (GO:0016740)	7	15	18	13
PIMT_HUMAN	PCMT1	transferase activity (GO:0016740)	2	2	3	0
ODPB_HUMAN	PDHB	transferase activity (GO:0016740)	2	2	4	3
K6PL_HUMAN	PFKL	transferase activity (GO:0016740)	3	3	0	0
K6PF_HUMAN	PFKM	transferase activity (GO:0016740)	13	7	6	6
6PGD_HUMAN	PFKP	transferase activity (GO:0016740)	16	11	11	13
PGM1_HUMAN	PGK1	transferase activity (GO:0016740)	28	26	23	33
KPYM_HUMAN	PKM	transferase activity (GO:0016740)	40	30	27	39
Q504U3_HUMAN	PKM2	transferase activity (GO:0016740)	3	0	2	3
PNPH_HUMAN	PNP	transferase activity (GO:0016740)	2	2	3	4
RPAB3_HUMAN	POLR2H	transferase activity (GO:0016740)	3	0	3	0
PUR1_HUMAN	PPAT	transferase activity (GO:0016740)	5	4	6	5
PPM1G_HUMAN	PPM1G	transferase activity (GO:0016740)	9	5	4	6
KAPCA_HUMAN	PRKACA	transferase activity (GO:0016740)	3	3	2	3
KAP2_HUMAN	PRKAR2A	transferase activity (GO:0016740)	2	4	2	3
KPCI_HUMAN	PRKCI	transferase activity (GO:0016740)	2	0	0	0
GLU2B_HUMAN	PRKCSH	transferase activity (GO:0016740)	15	15	12	9
PRKDC_HUMAN	PRKDC	transferase activity (GO:0016740)	31	33	0	17
ANM1_HUMAN	PRMT1	transferase activity (GO:0016740)	9	9	2	12
SERC_HUMAN	PSAT1	transferase activity (GO:0016740)	6	4	5	5
PYGB_HUMAN	PYGB	transferase activity (GO:0016740)	2	0	2	3
PYGL_HUMAN	PYGL	transferase activity (GO:0016740)	12	4	9	13
RAE1L_HUMAN	RAE1	transferase activity (GO:0016740)	3	2	2	5
ROCK2_HUMAN	ROCK2	transferase activity (GO:0016740)	3	0	0	0
RL35_HUMAN	RPL35	transferase activity (GO:0016740)	3	2	0	0
RPN1_HUMAN	RPN1	transferase activity (GO:0016740)	2	0	0	5
SPS1_HUMAN	SEPHS1	transferase activity (GO:0016740)	2	0	0	3
SET_HUMAN	SET	transferase activity (GO:0016740)	3	4	2	9
GLYC_HUMAN	SHMT1	transferase activity (GO:0016740)	4	2	0	3
GLYM_HUMAN	SHMT2	transferase activity (GO:0016740)	3	0	3	4
SPSY_HUMAN	SMS	transferase activity (GO:0016740)	3	0	0	0
SPEE_HUMAN	SRM	transferase activity (GO:0016740)	7	4	5	5
SRSF2_HUMAN	SRPK2	transferase activity (GO:0016740)	2	0	0	0
SRPK2_HUMAN	SRPK2	transferase activity (GO:0016740)	2	0	0	0
TAB1_HUMAN	TAB1	transferase activity (GO:0016740)	2	0	0	2
TGM2_HUMAN	TGM2	transferase activity (GO:0016740)	2	0	0	0
TKT_HUMAN	TKT	transferase activity (GO:0016740)	27	30	23	31
TPR_HUMAN	TPR	transferase activity (GO:0016740)	8	13	0	5
UAP1_HUMAN	UAP1	transferase activity (GO:0016740)	2	2	2	3
UGGG1_HUMAN	UGGT1	transferase activity (GO:0016740)	2	0	0	3
UGPA_HUMAN	UGP2	transferase activity (GO:0016740)	7	6	5	7
WBS22_HUMAN	WBSCR22	transferase activity (GO:0016740)	2	0	0	0
WNK1_HUMAN	WNK1	transferase activity (GO:0016740)	2	0	0	0
ZFR_HUMAN	ZFR	transferase activity (GO:0016740)	2	0	2	3
ZYX_HUMAN	ZYX	transferase activity (GO:0016740)	4	5	5	5
CLU_HUMAN	KIAA0664	translation regulator activity (GO:0045182)	7	0	4	5
BZW1_HUMAN	BZW1	translation regulator activity (GO:0045182)	6	5	0	6
BZW2_HUMAN	BZW2	translation regulator activity (GO:0045182)	2	0	0	3
CLIC1_HUMAN	CLIC1	translation regulator activity (GO:0045182)	5	7	5	5
CLIC4_HUMAN	CLIC4	translation regulator activity (GO:0045182)	4	3	3	2
CLUS_HUMAN	CLU	translation regulator activity (GO:0045182)	20	10	5	12
DDX1_HUMAN	DDX1	translation regulator activity (GO:0045182)	7	5	6	6
DDX17_HUMAN	DDX17	translation regulator activity (GO:0045182)	13	16	14	14
DD19A_HUMAN	DDX19A	translation regulator activity (GO:0045182)	6	0	0	4
DDX21_HUMAN	DDX21	translation regulator activity (GO:0045182)	5	2	4	6
DX39A_HUMAN	DDX39A	translation regulator activity (GO:0045182)	5	6	2	9
DX39B_HUMAN	DDX39B	translation regulator activity (GO:0045182)	3	4	2	3
DDX3X_HUMAN	DDX3X	translation regulator activity (GO:0045182)	13	11	6	9
DDX42_HUMAN	DDX42	translation regulator activity (GO:0045182)	3	2	7	5
DDX47_HUMAN	DDX47	translation regulator activity (GO:0045182)	2	5	2	3
DDX5_HUMAN	DDX5	translation regulator activity (GO:0045182)	7	9	9	4
DDX6_HUMAN	DDX6	translation regulator activity (GO:0045182)	8	7	0	6
EF1A1_HUMAN	EEF1A1	translation regulator activity (GO:0045182)	26	18	17	20
EF1B_HUMAN	EEF1B2	translation regulator activity (GO:0045182)	4	6	4	5
EF1D_HUMAN	EEF1D	translation regulator activity (GO:0045182)	9	8	7	6
EF1G_HUMAN	EEF1G	translation regulator activity (GO:0045182)	20	18	12	14
EF2_HUMAN	EEF2	translation regulator activity (GO:0045182)	39	30	29	37
U5S1_HUMAN	EFTUD2	translation regulator activity (GO:0045182)	4	5	7	0
IF1AX_HUMAN	EIF1AX	translation regulator activity (GO:0045182)	2	4	0	3
EIF2A_HUMAN	EIF2A	translation regulator activity (GO:0045182)	7	3	3	6
EI2BE_HUMAN	EIF2B5	translation regulator activity (GO:0045182)	2	0	0	0
IF2A_HUMAN	EIF2S1	translation regulator activity (GO:0045182)	6	8	6	5
IF2B_HUMAN	EIF2S2	translation regulator activity (GO:0045182)	8	8	0	0
IF2G_HUMAN	EIF2S3	translation regulator activity (GO:0045182)	2	2	0	0
EIF3A_HUMAN	EIF3A	translation regulator activity (GO:0045182)	8	3	10	16
EIF3B_HUMAN	EIF3B	translation regulator activity (GO:0045182)	5	10	8	4
EIF3C_HUMAN	EIF3C	translation regulator activity (GO:0045182)	7	3	7	11
EIF3D_HUMAN	EIF3D	translation regulator activity (GO:0045182)	3	2	0	2
EIF3E_HUMAN	EIF3E	translation regulator activity (GO:0045182)	4	7	3	3
EIF3F_HUMAN	EIF3F	translation regulator activity (GO:0045182)	8	8	3	7
EIF3G_HUMAN	EIF3G	translation regulator activity (GO:0045182)	8	2	2	3
EIF3I_HUMAN	EIF3I	translation regulator activity (GO:0045182)	4	4	4	4
EIF3J_HUMAN	EIF3J	translation regulator activity (GO:0045182)	3	2	2	2
EIF3L_HUMAN	EIF3L	translation regulator activity (GO:0045182)	10	6	4	4
IF4A1_HUMAN	EIF4A1	translation regulator activity (GO:0045182)	23	22	16	22
IF4A3_HUMAN	EIF4A3	translation regulator activity (GO:0045182)	10	11	6	11
IF4B_HUMAN	EIF4B	translation regulator activity (GO:0045182)	5	8	6	2
IF4G1_HUMAN	EIF4G1	translation regulator activity (GO:0045182)	7	8	0	7
IF4G2_HUMAN	EIF4G2	translation regulator activity (GO:0045182)	2	0	0	5
IF4H_HUMAN	EIF4H	translation regulator activity (GO:0045182)	4	4	3	3
IF5_HUMAN	EIF5	translation regulator activity (GO:0045182)	2	2	2	3
IF5A1_HUMAN	EIF5A	translation regulator activity (GO:0045182)	4	3	4	4
IF6_HUMAN	EIF6	translation regulator activity (GO:0045182)	3	3	4	3
GMPPA_HUMAN	GMPPA	translation regulator activity (GO:0045182)	3	4	4	2
GMPPB_HUMAN	GMPPB	translation regulator activity (GO:0045182)	2	0	2	2
HBS1L_HUMAN	HBS1L	translation regulator activity (GO:0045182)	2	0	0	0
EFTU_HUMAN	TUFM	translation regulator activity (GO:0045182)	9	5	4	10
AK1A1_HUMAN	AKR1A1	transporter activity (GO:0005215)	2	2	3	7
ALDR_HUMAN	AKR1B1	transporter activity (GO:0005215)	6	3	4	4
AK1C1_HUMAN	AKR1C1	transporter activity (GO:0005215)	2	2	0	0
ARK72_HUMAN	AKR7A2	transporter activity (GO:0005215)	2	3	0	0
ASNA_HUMAN	ASNA1	transporter activity (GO:0005215)	2	0	0	2
AT1A1_HUMAN	ATP1A1	transporter activity (GO:0005215)	4	5	2	7
ATPA_HUMAN	ATP5A1	transporter activity (GO:0005215)	13	9	5	15
ATPB_HUMAN	ATP5B	transporter activity (GO:0005215)	17	14	9	16
ATPO_HUMAN	ATP5O	transporter activity (GO:0005215)	2	0	0	3
VATA_HUMAN	ATP6V1A	transporter activity (GO:0005215)	6	6	4	4
VATB1_HUMAN	ATP6V1B1	transporter activity (GO:0005215)	2	0	0	2
VATB2_HUMAN	ATP6V1B2	transporter activity (GO:0005215)	2	2	0	3
CO3_HUMAN	C3	transporter activity (GO:0005215)	7	19	8	4
CAPR1_HUMAN	CAPRIN1	transporter activity (GO:0005215)	7	5	6	6
CFAH_HUMAN	CFH	transporter activity (GO:0005215)	3	4	0	0
CLIC1_HUMAN	CLIC1	transporter activity (GO:0005215)	5	7	5	5
CLIC4_HUMAN	CLIC4	transporter activity (GO:0005215)	4	3	3	2
ICLN_HUMAN	CLNS1A	transporter activity (GO:0005215)	3	3	0	0
CO1A1_HUMAN	COL1A1	transporter activity (GO:0005215)	25	6	11	17
CO3A1_HUMAN	COL3A1	transporter activity (GO:0005215)	18	6	4	13
CO4A1_HUMAN	COL4A1	transporter activity (GO:0005215)	2	0	0	0
CO4A2_HUMAN	COL4A2	transporter activity (GO:0005215)	10	3	0	10
CO5A1_HUMAN	COL5A1	transporter activity (GO:0005215)	5	3	3	5
CO7A1_HUMAN	COL7A1	transporter activity (GO:0005215)	5	0	0	0
XPO2_HUMAN	CSE1L	transporter activity (GO:0005215)	12	6	12	14
DX39B_HUMAN	DDX39B	transporter activity (GO:0005215)	3	4	2	3
EDIL3_HUMAN	EDIL3	transporter activity (GO:0005215)	3	0	0	3
G6PI_HUMAN	GPI	transporter activity (GO:0005215)	12	9	8	12
IPO4_HUMAN	IPO4	transporter activity (GO:0005215)	3	0	0	4
IPO5_HUMAN	IPO5	transporter activity (GO:0005215)	7	4	8	9
IPO7_HUMAN	IPO7	transporter activity (GO:0005215)	4	0	4	7
IPO9_HUMAN	IPO9	transporter activity (GO:0005215)	4	0	5	5
IMB1_HUMAN	KPNB1	transporter activity (GO:0005215)	13	7	11	18
LPPRC_HUMAN	LRPPRC	transporter activity (GO:0005215)	8	2	17	17
MCM3_HUMAN	MCM3	transporter activity (GO:0005215)	5	7	10	10
NU160_HUMAN	NUP160	transporter activity (GO:0005215)	2	0	0	2
NUP93_HUMAN	NUP93	transporter activity (GO:0005215)	5	0	2	3
PIPNB_HUMAN	PITPNB	transporter activity (GO:0005215)	3	0	4	4
RAN_HUMAN	RAN	transporter activity (GO:0005215)	8	6	6	6
AAAT_HUMAN	SLC1A5	transporter activity (GO:0005215)	3	0	0	4
TNPO1_HUMAN	TNPO1	transporter activity (GO:0005215)	8	6	6	9
TTHY_HUMAN	TTR	transporter activity (GO:0005215)	2	3	0	0
VDAC2_HUMAN	VDAC2	transporter activity (GO:0005215)	2	0	2	3
			0	0	2	9
			0	0	0	2
			0	0	0	4
ARPC4_HUMAN	ARPC4		4	3	3	2
			4	4	0	3
			2	0	0	0

## Sheet: Table I
Table I. MS data for additional control experiment 2h CM w/o cells.
Unique peptide	Total peptide	reference	AVG	Gene Symbol	MWT(kDa)		Summary
30	33	P18206_VINC_HUMAN	3.0676	VCL	123.72		Unique peptide	784
21	37	P07996_TSP1_HUMAN	2.887	THBS1	129.3		Total peptide	1209
21	22	Q9Y490_TLN1_HUMAN	3.361	TLN1	269.6		Total Protein	283
16	17	P02751_FINC_HUMAN	2.8925	FN1	262.46		One Hit Wonders:	139
14	49	P19823_ITIH2_HUMAN	2.2796	ITIH2	106.4
14	33	P06396_GELS_HUMAN	2.9596	GSN	85.64
13	32	P01024_CO3_HUMAN	2.9503	C3	187.03
10	29	Q06033_ITIH3_HUMAN	2.4505	ITIH3	99.79
10	25	P01008_ANT3_HUMAN	2.6808	SERPINC1	52.57
10	10	P12111_CO6A3_HUMAN	2.6558	COL6A3	343.46
10	10	Q12860_CNTN1_HUMAN	2.3839	CNTN1	113.25
9	23	P62736_ACTA_HUMAN	2.7014	ACTA2	41.98
8	34	P01023_A2MG_HUMAN	2.33	A2M	163.19
8	14	P0C0L4_CO4A_HUMAN	2.3342	C4A	192.66
8	12	P06733_ENOA_HUMAN	2.9834	ENO1	47.14
8	10	Q15063_POSTN_HUMAN	2.8277	POSTN	93.26
8	9	P04114_APOB_HUMAN	2.5911	APOB	515.28
8	8	P07900_HS90A_HUMAN	2.9633	HSP90AA1	84.61
8	8	P00450_CERU_HUMAN	2.8679	CP	122.13
7	13	P36955_PEDF_HUMAN	3.1038	SERPINF1	46.28
7	9	Q99715_COCA1_HUMAN	2.5362	COL12A1	332.94
7	7	P21333_FLNA_HUMAN	2.4399	FLNA	280.56
6	13	P23142_FBLN1_HUMAN	2.8392	FBLN1	77.16
6	10	P37802_TAGL2_HUMAN	3.0414	TAGLN2	22.38
6	9	P02452_CO1A1_HUMAN	2.6633	COL1A1	138.86
6	8	P62834_RAP1A_HUMAN	2.6296	RAP1A	20.97
6	7	P60174_TPIS_HUMAN	3.0021	TPI1	30.77
6	7	P49747_COMP_HUMAN	2.9616	COMP	82.81
6	6	P55285_CADH6_HUMAN	3.322	CDH6	88.25
6	6	Q99497_PARK7_HUMAN	2.8496	PARK7	19.88
6	6	Q6YHK3_CD109_HUMAN	2.2421	CD109	161.59
5	11	P02788_TRFL_HUMAN	2.2867	LTF	78.13
5	9	P60709_ACTB_HUMAN	3.4321	ACTB	41.71
5	8	P84077_ARF1_HUMAN	3.0351	ARF1	20.68
5	7	P23528_COF1_HUMAN	3.529	CFL1	18.49
5	7	P12109_CO6A1_HUMAN	2.9882	COL6A1	108.46
5	7	P02753_RET4_HUMAN	2.5444	RBP4	23
5	6	P13591_NCAM1_HUMAN	2.6883	NCAM1	94.52
5	5	P54289_CA2D1_HUMAN	3.6726	CACNA2D1	124.49
5	5	Q92859_NEO1_HUMAN	3.0859	NEO1	159.92
5	5	P13639_EF2_HUMAN	2.9682	EEF2	95.28
5	5	P14625_ENPL_HUMAN	2.9553	HSP90B1	92.41
5	5	P07942_LAMB1_HUMAN	2.5524	LAMB1	197.91
5	5	Q14019_COTL1_HUMAN	2.0764	COTL1	15.94
4	55	P69905_HBA_HUMAN	2.7928	HBA1	15.25
4	15	P02771_FETA_HUMAN	3.3277	AFP	68.63
4	8	Q71U36_TBA1A_HUMAN	3.2942	TUBA1A	50.1
4	7	P68104_EF1A1_HUMAN	2.86	EEF1A1	50.11
4	6	P12259_FA5_HUMAN	3.6024	F5	251.55
4	5	P19022_CADH2_HUMAN	3.3513	CDH2	99.75
4	5	P62937_PPIA_HUMAN	2.9121	PPIA	18
4	5	P06576_ATPB_HUMAN	2.6913	ATP5B	56.52
4	5	P23526_SAHH_HUMAN	2.3133	AHCY	47.69
4	5	P07195_LDHB_HUMAN	2.2568	LDHB	36.62
4	5	P02649_APOE_HUMAN	2.161	APOE	36.13
4	4	P12814_ACTN1_HUMAN	3.7884	ACTN1	102.99
4	4	P08238_HS90B_HUMAN	3.0651	HSP90AB1	83.21
4	4	P04406_G3P_HUMAN	2.8571	GAPDH	36.03
4	4	P07737_PROF1_HUMAN	2.8512	PFN1	15.04
4	4	P05556_ITB1_HUMAN	2.6103	ITGB1	88.36
4	4	Q01995_TAGL_HUMAN	2.5466	TAGLN	22.6
4	4	P62820_RAB1A_HUMAN	2.2994	RAB1A	22.66
4	4	P08123_CO1A2_HUMAN	2.1288	COL1A2	129.24
4	4	P62826_RAN_HUMAN	2.1155	RAN	24.41
4	4	P01031_CO5_HUMAN	1.7753	C5	188.19
3	11	P02647_APOA1_HUMAN	3.1052	APOA1	30.76
3	6	P51884_LUM_HUMAN	3.3075	LUM	38.4
3	6	P04004_VTNC_HUMAN	2.8251	VTN	54.27
3	4	P63104_1433Z_HUMAN	3.6063	YWHAZ	27.73
3	4	P19827_ITIH1_HUMAN	3.0882	ITIH1	101.33
3	4	P02461_CO3A1_HUMAN	2.6784	COL3A1	138.48
3	4	Q06830_PRDX1_HUMAN	2.4867	PRDX1	22.1
3	4	P10599_THIO_HUMAN	2.1825	TXN	11.73
3	3	O60888_CUTA_HUMAN	3.6887	CUTA	19.1
3	3	Q04756_HGFA_HUMAN	3.6447	HGFAC	70.64
3	3	P30086_PEBP1_HUMAN	3.332	PEBP1	21.04
3	3	Q14974_IMB1_HUMAN	3.1446	KPNB1	97.11
3	3	P07355_ANXA2_HUMAN	3.0697	ANXA2	38.58
3	3	P55290_CAD13_HUMAN	3.0653	CDH13	78.24
3	3	P61026_RAB10_HUMAN	2.9706	RAB10	22.53
3	3	P60660_MYL6_HUMAN	2.9675	MYL6	16.92
3	3	P28074_PSB5_HUMAN	2.8914	PSMB5	28.46
3	3	P29401_TKT_HUMAN	2.8716	TKT	67.83
3	3	P14618_KPYM_HUMAN	2.8229	PKM	57.9
3	3	Q58FF7_H90B3_HUMAN	2.7246	HSP90AB3P	68.28
3	3	O00754_MA2B1_HUMAN	2.7233	MAN2B1	113.67
3	3	P11717_MPRI_HUMAN	2.569	IGF2R	274.2
3	3	P16035_TIMP2_HUMAN	2.5202	TIMP2	24.38
3	3	Q76LX8_ATS13_HUMAN	2.45	ADAMTS13	153.5
3	3	P31946_1433B_HUMAN	2.3847	YWHAB	28.06
3	3	P98160_PGBM_HUMAN	2.3701	HSPG2	468.53
3	3	P62491_RB11A_HUMAN	2.2255	RAB11A	24.38
3	3	P15531_NDKA_HUMAN	2.0631	NME1	17.14
3	3	P22352_GPX3_HUMAN	2.0052	GPX3	25.54
2	42	P68871_HBB_HUMAN	2.348	HBB	15.99
2	8	P02766_TTHY_HUMAN	1.9571	TTR	15.88
2	7	P32119_PRDX2_HUMAN	3.0339	PRDX2	21.88
2	5	Q14624_ITIH4_HUMAN	2.4825	ITIH4	103.29
2	4	P05543_THBG_HUMAN	3.5132	SERPINA7	46.29
2	4	P62987_RL40_HUMAN	3.0793	UBA52	14.72
2	4	P02787_TRFE_HUMAN	2.1418	TF	77.01
2	3	P02774_VTDB_HUMAN	3.3159	GC	52.93
2	3	P02748_CO9_HUMAN	3.012	C9	63.13
2	3	Q12805_FBLN3_HUMAN	2.8957	EFEMP1	54.6
2	3	Q58FF8_H90B2_HUMAN	2.677	HSP90AB2P	44.32
2	3	P68366_TBA4A_HUMAN	2.5776	TUBA4A	49.89
2	3	Q9UN70_PCDGK_HUMAN	2.0823	PCDHGC3	101.02
2	2	P35443_TSP4_HUMAN	4.1299	THBS4	105.8
2	2	Q13885_TBB2A_HUMAN	4.0482	TUBB2A	49.87
2	2	P10809_CH60_HUMAN	4.0157	HSPD1	61.02
2	2	P05452_TETN_HUMAN	3.7392	CLEC3B	22.52
2	2	P49720_PSB3_HUMAN	3.3597	PSMB3	22.93
2	2	O60462_NRP2_HUMAN	3.301	NRP2	104.79
2	2	P61088_UBE2N_HUMAN	3.2508	UBE2N	17.13
2	2	P11021_GRP78_HUMAN	3.0453	HSPA5	72.29
2	2	Q13332_PTPRS_HUMAN	2.9984	PTPRS	216.9
2	2	P05413_FABPH_HUMAN	2.96	FABP3	14.85
2	2	P61019_RAB2A_HUMAN	2.9108	RAB2A	23.53
2	2	P20849_CO9A1_HUMAN	2.839	COL9A1	91.81
2	2	O14786_NRP1_HUMAN	2.8175	NRP1	103.07
2	2	P11142_HSP7C_HUMAN	2.811	HSPA8	70.85
2	2	P01621_KV303_HUMAN	2.739		10.72
2	2	Q99435_NELL2_HUMAN	2.6957	NELL2	91.28
2	2	P23470_PTPRG_HUMAN	2.6807	PTPRG	161.9
2	2	P10586_PTPRF_HUMAN	2.6427	PTPRF	212.74
2	2	P19320_VCAM1_HUMAN	2.6205	VCAM1	81.22
2	2	O75223_GGCT_HUMAN	2.6002	GGCT	20.99
2	2	P22314_UBA1_HUMAN	2.5838	UBA1	117.77
2	2	P09486_SPRC_HUMAN	2.5785	SPARC	34.61
2	2	P04632_CPNS1_HUMAN	2.5537	CAPNS1	28.3
2	2	P63000_RAC1_HUMAN	2.4502	RAC1	21.44
2	2	P49746_TSP3_HUMAN	2.4372	THBS3	104.13
2	2	P20908_CO5A1_HUMAN	2.4367	COL5A1	183.45
2	2	P02794_FRIH_HUMAN	2.3676	FTH1	21.21
2	2	P28066_PSA5_HUMAN	2.3516	PSMA5	26.39
2	2	Q7LGC8_CHST3_HUMAN	2.3049	CHST3	54.67
2	2	P14543_NID1_HUMAN	2.3007	NID1	136.29
2	2	Q9UBG0_MRC2_HUMAN	2.2795	MRC2	166.57
2	2	P28072_PSB6_HUMAN	2.2505	PSMB6	25.34
2	2	P28161_GSTM2_HUMAN	2.2454	GSTM2	25.73
2	2	P00568_KAD1_HUMAN	2.2327	AK1	21.62
2	2	P08263_GSTA1_HUMAN	2.2279	GSTA1	25.61
2	2	Q7Z7G0_TARSH_HUMAN	2.101	ABI3BP	118.57
2	2	P11216_PYGB_HUMAN	1.9906	PYGB	96.63
1	12	Q8NI35_INADL_HUMAN	1.8836	INADL	196.25
1	9	Q3SY00_T10IP_HUMAN	1.8323	TSGA10IP	62.34
1	6	B9A064_IGLL5_HUMAN	2.2259	IGLL5	23.05
1	4	Q15195_PLGA_HUMAN	2.1333	PLGLA	10.91
1	2	P61626_LYSC_HUMAN	3.5053	LYZ	16.53
1	2	Q03692_COAA1_HUMAN	3.4625	COL10A1	66.12
1	2	P62158_CALM_HUMAN	3.0109	CALM1	16.83
1	2	Q15493_RGN_HUMAN	2.9276	RGN	33.23
1	2	Q9BXJ4_C1QT3_HUMAN	2.8809	C1QTNF3	26.98
1	2	Q9UK55_ZPI_HUMAN	2.8709	SERPINA10	50.67
1	2	Q16584_M3K11_HUMAN	2.4204	MAP3K11	92.63
1	2	Q8NI77_KI18A_HUMAN	2.0985	KIF18A	102.22
1	2	P0CG05_LAC2_HUMAN	1.9609	IGLC2	11.29
1	1	P02656_APOC3_HUMAN	4.9495	APOC3	10.85
1	1	P13497_BMP1_HUMAN	4.8899	BMP1	111.18
1	1	P17858_PFKAL_HUMAN	4.8675	PFKL	84.96
1	1	P30043_BLVRB_HUMAN	4.6261	BLVRB	22.11
1	1	P13796_PLSL_HUMAN	4.3015	LCP1	70.24
1	1	P60953_CDC42_HUMAN	4.2497	CDC42	21.25
1	1	Q9Y281_COF2_HUMAN	4.2397	CFL2	18.72
1	1	P24593_IBP5_HUMAN	4.1421	IGFBP5	30.55
1	1	P46940_IQGA1_HUMAN	4.0779	IQGAP1	189.13
1	1	P21399_ACOC_HUMAN	4.028	ACO1	98.34
1	1	Q8N3T6_T132C_HUMAN	4.0146	TMEM132C	121.71
1	1	Q6KC79_NIPBL_HUMAN	3.8196	NIPBL	315.85
1	1	O95498_VNN2_HUMAN	3.7653	VNN2	58.47
1	1	P33778_H2B1B_HUMAN	3.7342	HIST1H2BB	13.94
1	1	P05062_ALDOB_HUMAN	3.6439	ALDOB	39.45
1	1	Q8NDA2_HMCN2_HUMAN	3.5978	HMCN2	542.27
1	1	Q8NC51_PAIRB_HUMAN	3.5414	SERBP1	44.94
1	1	P25815_S100P_HUMAN	3.5383	S100P	10.39
1	1	P00742_FA10_HUMAN	3.5209	F10	54.7
1	1	P07148_FABPL_HUMAN	3.5073	FABP1	14.2
1	1	Q9H4G4_GAPR1_HUMAN	3.479	GLIPR2	17.21
1	1	P05387_RLA2_HUMAN	3.4751	RPLP2	11.66
1	1	P35579_MYH9_HUMAN	3.4543	MYH9	226.39
1	1	P14649_MYL6B_HUMAN	3.4328	MYL6B	22.75
1	1	P20774_MIME_HUMAN	3.4132	OGN	33.9
1	1	O00391_QSOX1_HUMAN	3.4053	QSOX1	82.53
1	1	P45877_PPIC_HUMAN	3.3438	PPIC	22.75
1	1	P61981_1433G_HUMAN	3.3418	YWHAG	28.28
1	1	Q07954_LRP1_HUMAN	3.2917	LRP1	504.28
1	1	P00441_SODC_HUMAN	3.2824	SOD1	15.93
1	1	P06727_APOA4_HUMAN	3.2627	APOA4	45.37
1	1	P13671_CO6_HUMAN	3.2497	C6	104.72
1	1	P02458_CO2A1_HUMAN	3.2428	COL2A1	141.7
1	1	P52758_UK114_HUMAN	3.201	HRSP12	14.48
1	1	P59998_ARPC4_HUMAN	3.188	ARPC4	19.65
1	1	P04792_HSPB1_HUMAN	3.1519	HSPB1	22.77
1	1	P02545_LMNA_HUMAN	3.1266	LMNA	74.09
1	1	O75144_ICOSL_HUMAN	3.093	ICOSLG	33.33
1	1	P06748_NPM_HUMAN	3.0917	NPM1	32.55
1	1	Q92625_ANS1A_HUMAN	3.0891	ANKS1A	123.03
1	1	Q9H159_CAD19_HUMAN	3.0784	CDH19	86.95
1	1	Q92823_NRCAM_HUMAN	3.0654	NRCAM	143.8
1	1	P05067_A4_HUMAN	3.0599	APP	86.89
1	1	P11362_FGFR1_HUMAN	3.0384	FGFR1	91.81
1	1	P08195_4F2_HUMAN	3.0173	SLC3A2	67.95
1	1	P00558_PGK1_HUMAN	3.0115	PGK1	44.59
1	1	P51149_RAB7A_HUMAN	3.0039	RAB7A	23.47
1	1	O14960_LECT2_HUMAN	2.985	LECT2	16.38
1	1	Q13103_SPP24_HUMAN	2.9656	SPP2	24.32
1	1	Q14568_HS902_HUMAN	2.9541	HSP90AA2	39.34
1	1	P30041_PRDX6_HUMAN	2.9104	PRDX6	25.02
1	1	Q07507_DERM_HUMAN	2.8911	DPT	23.99
1	1	O94985_CSTN1_HUMAN	2.8899	CLSTN1	109.72
1	1	P04075_ALDOA_HUMAN	2.8814	ALDOA	39.4
1	1	P21810_PGS1_HUMAN	2.8751	BGN	41.63
1	1	O75106_AOC2_HUMAN	2.8515	AOC2	83.62
1	1	O60763_USO1_HUMAN	2.8418	USO1	107.83
1	1	P39060_COIA1_HUMAN	2.8342	COL18A1	178.08
1	1	P07225_PROS_HUMAN	2.8333	PROS1	75.07
1	1	Q9UNP9_PPIE_HUMAN	2.8248	PPIE	33.41
1	1	P07741_APT_HUMAN	2.8208	APRT	19.6
1	1	Q15365_PCBP1_HUMAN	2.7973	PCBP1	37.47
1	1	P00488_F13A_HUMAN	2.7855	F13A1	83.21
1	1	P29966_MARCS_HUMAN	2.7466	MARCKS	31.54
1	1	E9PQR0_E9PQR0_HUMAN	2.7406	LTBP3	28.42
1	1	P18669_PGAM1_HUMAN	2.7264	PGAM1	28.79
1	1	P15153_RAC2_HUMAN	2.7097	RAC2	21.42
1	1	P01042_KNG1_HUMAN	2.7085	KNG1	71.91
1	1	P21291_CSRP1_HUMAN	2.6972	CSRP1	20.55
1	1	Q9Y6N8_CAD10_HUMAN	2.6972	CDH10	88.4
1	1	P24666_PPAC_HUMAN	2.6922	ACP1	18.03
1	1	P55259_GP2_HUMAN	2.6272	GP2	59.44
1	1	Q13308_PTK7_HUMAN	2.6166	PTK7	118.32
1	1	A0A087X077_A0A087X077_HUMAN	2.6069	KCNH7	71.23
1	1	Q12884_SEPR_HUMAN	2.5888	FAP	87.66
1	1	P04083_ANXA1_HUMAN	2.5843	ANXA1	38.69
1	1	P00338_LDHA_HUMAN	2.5602	LDHA	36.67
1	1	Q9NPG4_PCD12_HUMAN	2.5407	PCDH12	128.91
1	1	P34931_HS71L_HUMAN	2.527	HSPA1L	70.33
1	1	P07437_TBB5_HUMAN	2.5179	TUBB	49.64
1	1	P04908_H2A1B_HUMAN	2.5176	HIST1H2AB	14.13
1	1	P51148_RAB5C_HUMAN	2.5053	RAB5C	23.47
1	1	Q92783_STAM1_HUMAN	2.5035	STAM	59.14
1	1	Q8IZJ3_CPMD8_HUMAN	2.5025	CPAMD8	206.57
1	1	P15144_AMPN_HUMAN	2.4974	ANPEP	109.47
1	1	P10451_OSTP_HUMAN	2.4943	SPP1	35.4
1	1	P62805_H4_HUMAN	2.4591	HIST1H4A	11.36
1	1	P55058_PLTP_HUMAN	2.4447	PLTP	54.7
1	1	Q13822_ENPP2_HUMAN	2.4314	ENPP2	98.93
1	1	B1AHL2_B1AHL2_HUMAN	2.4273	FBLN1	78.28
1	1	P24821_TENA_HUMAN	2.4232	TNC	240.7
1	1	Q2TAA8_TXIP1_HUMAN	2.4107	TSNAXIP1	76.72
1	1	P55287_CAD11_HUMAN	2.4067	CDH11	87.91
1	1	Q494V2_CCD37_HUMAN	2.4061	CCDC37	71.07
1	1	Q17R98_ZN827_HUMAN	2.4027	ZNF827	119.09
1	1	Q13162_PRDX4_HUMAN	2.4017	PRDX4	30.52
1	1	P04350_TBB4A_HUMAN	2.3913	TUBB4A	49.55
1	1	Q13772_NCOA4_HUMAN	2.3856	NCOA4	69.68
1	1	P61006_RAB8A_HUMAN	2.3835	RAB8A	23.65
1	1	Q9Y4C2_TCAF1_HUMAN	2.378	TCAF1	102.06
1	1	Q9NR31_SAR1A_HUMAN	2.3733	SAR1A	22.35
1	1	Q9BST9_RTKN_HUMAN	2.3592	RTKN	62.63
1	1	A8MW92_P20L1_HUMAN	2.3522	PHF20L1	114.94
1	1	E9PEW8_E9PEW8_HUMAN	2.3516	HBD	11.34
1	1	Q8NBM4_UBAC2_HUMAN	2.3495	UBAC2	38.94
1	1	Q92820_GGH_HUMAN	2.3239	GGH	35.94
1	1	Q9BYF1_ACE2_HUMAN	2.3227	ACE2	92.4
1	1	P68036_UB2L3_HUMAN	2.3078	UBE2L3	17.85
1	1	D1MQ08_D1MQ08_HUMAN	2.304	KCNN4	33.36
1	1	Q7Z2W4_ZCCHV_HUMAN	2.2983	ZC3HAV1	101.37
1	1	O75874_IDHC_HUMAN	2.2958	IDH1	46.63
1	1	P50454_SERPH_HUMAN	2.2683	SERPINH1	46.41
1	1	Q14117_DPYS_HUMAN	2.2628	DPYS	56.59
1	1	P53396_ACLY_HUMAN	2.2619	ACLY	120.76
1	1	Q86UD1_OAF_HUMAN	2.2615	OAF	30.67
1	1	Q9NSK7_CS012_HUMAN	2.2545	C19orf12	16.28
1	1	Q5VW38_GP107_HUMAN	2.2471	GPR107	66.95
1	1	O95497_VNN1_HUMAN	2.2341	VNN1	56.98
1	1	P43652_AFAM_HUMAN	2.221	AFM	69.02
1	1	A6NE01_F186A_HUMAN	2.2169	FAM186A	262.6
1	1	Q9ULK2_AT7L1_HUMAN	2.1845	ATXN7L1	91.46
1	1	P22692_IBP4_HUMAN	2.173	IGFBP4	27.92
1	1	Q9NPR2_SEM4B_HUMAN	2.1695	SEMA4B	92.13
1	1	P62258_1433E_HUMAN	2.1508	YWHAE	29.16
1	1	Q8N8U9_BMPER_HUMAN	2.0816	BMPER	75.94
1	1	P83916_CBX1_HUMAN	2.0003	CBX1	21.4
