# Supplementary material for: Nanonets Collect Cancer Secretome from Pericellular Space
Source: PLoS One. 2016 Apr 21;11(4):e0154126. doi: 10.1371/journal.pone.0154126 (PMC4839576; doi:10.1371/journal.pone.0154126)
Supplement: S2 Table — (A) List of proteins identified in N_0. (B) List of proteins identified in N_4. (C) List of proteins identified in N_8. (D) List of proteins identified in N_12. (E) List of proteins identified in CM_24. (XLSX) [file pone.0154126.s010.xlsx]

## Sheet: 2h N-I
Table 1. 2h N-Trial I
Unique	Total	reference	Gene Symbol	AVG
46	66	TLN1_HUMAN	TLN1	3.4733
31	61	FINC_HUMAN	FN1	3.5056
28	72	TSP1_HUMAN	THBS1	3.0406
25	27	FLNA_HUMAN	FLNA	2.9777
19	20	VINC_HUMAN	VCL	2.862
13	55	GELS_HUMAN	GSN	3.2086
13	30	ACTA_HUMAN	ACTA2	2.9246
12	41	ITIH3_HUMAN	ITIH3	2.7236
11	46	FBLN1_HUMAN	FBLN1	2.7223
11	12	CO6A3_HUMAN	COL6A3	2.821
10	113	A2MG_HUMAN	A2M	2.7602
10	65	ITIH2_HUMAN	ITIH2	3.1132
10	26	COMP_HUMAN	COMP	2.8762
9	91	CO3_HUMAN	C3	3.3279
9	22	TAGL2_HUMAN	TAGLN2	3.1227
9	18	FA5_HUMAN	F5	3.3201
9	18	CO4A_HUMAN	C4A	2.8101
9	9	CNTN1_HUMAN	CNTN1	2.827
8	28	PEDF_HUMAN	SERPINF1	3.1374
8	16	APOB_HUMAN	APOB	3.3158
7	27	ACTB_HUMAN	ACTB	3.5754
7	12	HS90A_HUMAN	HSP90AA1	3.1192
7	9	1433E_HUMAN	YWHAE	3.3717
7	7	COCA1_HUMAN	COL12A1	2.8929
6	15	CO6A1_HUMAN	COL6A1	2.9963
6	14	THBG_HUMAN	SERPINA7	3.1156
6	13	CO1A2_HUMAN	COL1A2	3.2743
6	11	SAHH_HUMAN	AHCY	2.7641
6	9	TPIS_HUMAN	TPI1	3.3219
6	9	LDHB_HUMAN	LDHB	2.999
6	6	LAMB1_HUMAN	LAMB1	3.0546
6	6	LRP1_HUMAN	LRP1	2.8882
6	6	CA2D1_HUMAN	CACNA2D1	2.6332
6	6	PGBM_HUMAN	HSPG2	2.5136
5	102	HBA_HUMAN	HBA1	2.9333
5	16	G3P_HUMAN	GAPDH	3.5719
5	11	CO1A1_HUMAN	COL1A1	3.4946
5	11	TBA1A_HUMAN	TUBA1A	3.3595
5	9	CO3A1_HUMAN	COL3A1	3.2166
5	8	COF1_HUMAN	CFL1	4.5627
5	8	CERU_HUMAN	CP	2.9667
5	8	PPIA_HUMAN	PPIA	2.7431
5	7	PPIB_HUMAN	PPIB	3.241
5	7	EF1A1_HUMAN	EEF1A1	2.8374
5	7	CO5A1_HUMAN	COL5A1	2.7292
5	6	TENA_HUMAN	TNC	3.4382
5	6	1433B_HUMAN	YWHAB	2.7779
5	6	NEO1_HUMAN	NEO1	2.6113
5	5	H4_HUMAN	HIST1H4A	2.7505
4	36	HBB_HUMAN	HBB	2.6187
4	21	APOE_HUMAN	APOE	2.9187
4	11	TETN_HUMAN	CLEC3B	4.1518
4	10	ENOA_HUMAN	ENO1	3.2524
4	9	PROF1_HUMAN	PFN1	2.7431
4	7	H2B1B_HUMAN	HIST1H2BB	3.2556
4	6	H90B3_HUMAN	HSP90AB3P	2.7594
4	6	PGAM1_HUMAN	PGAM1	2.6723
4	5	1433Z_HUMAN	YWHAZ	3.5958
4	5	RAP1A_HUMAN	RAP1A	3.5746
4	5	RSU1_HUMAN	RSU1	2.927
4	5	KPYM_HUMAN	PKM	2.9003
4	5	CO2A1_HUMAN	COL2A1	2.8032
4	5	RAN_HUMAN	RAN	2.731
4	5	CO5_HUMAN	C5	2.6969
4	4	MRC2_HUMAN	MRC2	3.0618
4	4	MDHM_HUMAN	MDH2	3.0195
4	4	THIO_HUMAN	TXN	2.8957
4	4	ENPL_HUMAN	HSP90B1	2.8094
4	4	LDHA_HUMAN	LDHA	2.7795
4	4	PSB6_HUMAN	PSMB6	2.7759
4	4	MYH9_HUMAN	MYH9	2.7618
4	4	PRDX6_HUMAN	PRDX6	2.5314
3	49	FETA_HUMAN	AFP	3.3297
3	11	APOA1_HUMAN	APOA1	3.6472
3	11	THRB_HUMAN	F2	2.4877
3	10	ANT3_HUMAN	SERPINC1	2.6951
3	9	HGFA_HUMAN	HGFAC	3.1734
3	7	FA10_HUMAN	F10	2.6463
3	5	CLIC1_HUMAN	CLIC1	3.4172
3	5	CH10_HUMAN	HSPE1	3.25
3	5	RL40_HUMAN	UBA52	3.1841
3	5	GSTA1_HUMAN	GSTA1	3.1492
3	5	ITIH4_HUMAN	ITIH4	2.6565
3	4	RB11A_HUMAN	RAB11A	2.9643
3	4	POSTN_HUMAN	POSTN	2.9495
3	4	RAB7A_HUMAN	RAB7A	2.9207
3	4	FIBB_HUMAN	FGB	2.2383
3	3	GSTP1_HUMAN	GSTP1	3.8233
3	3	CAZA1_HUMAN	CAPZA1	3.4382
3	3	MDHC_HUMAN	MDH1	3.3972
3	3	PIP_HUMAN	PIP	3.2659
3	3	ACOC_HUMAN	ACO1	3.2118
3	3	EF2_HUMAN	EEF2	3.1714
3	3	NCAM1_HUMAN	NCAM1	3.1488
3	3	PSB3_HUMAN	PSMB3	3.1073
3	3	IBP2_HUMAN	IGFBP2	3.0872
3	3	HSPB1_HUMAN	HSPB1	3.0832
3	3	TAGL_HUMAN	TAGLN	2.9983
3	3	LASP1_HUMAN	LASP1	2.9707
3	3	PRDX1_HUMAN	PRDX1	2.9653
3	3	KCD12_HUMAN	KCTD12	2.8846
3	3	PYGL_HUMAN	PYGL	2.8373
3	3	ACTN1_HUMAN	ACTN1	2.8097
3	3	CHAD_HUMAN	CHAD	2.7175
3	3	CAPZB_HUMAN	CAPZB	2.6964
3	3	CAD13_HUMAN	CDH13	2.652
3	3	ATS13_HUMAN	ADAMTS13	2.5834
3	3	SERPH_HUMAN	SERPINH1	2.5313
3	3	KAD1_HUMAN	AK1	2.5001
3	3	IGHA1_HUMAN	IGHA1	2.378
3	3	MIME_HUMAN	OGN	2.2097
2	11	CO9_HUMAN	C9	2.6215	3.76
2	8	PEBP1_HUMAN	PEBP1	4.4841	18.18
2	7	ITIH1_HUMAN	ITIH1	3.5487	1.43
2	6	CFAB_HUMAN	CFB	2.8309	1.44
2	5	VTDB_HUMAN	GC	4.4557	4.85
2	5	TBA4A_HUMAN	TUBA4A	3.2976	5.36
2	5	PZP_HUMAN	PZP	2.741	2.29
2	5	RET4_HUMAN	RBP4	2.6874	5.97
2	4	PRG4_HUMAN	PRG4	3.4226	1.92
2	4	ACTBM_HUMAN	POTEKP	2.8174	6.4
2	4	TSP3_HUMAN	THBS3	2.7805	2.41
2	4	A1AT_HUMAN	SERPINA1	2.2471	4.07
2	3	RGN_HUMAN	RGN	3.953	5.69
2	3	ANXA2_HUMAN	ANXA2	3.8286	9.44
2	3	RAB1A_HUMAN	RAB1A	3.8198	17.07
2	3	TRAP1_HUMAN	TRAP1	3.7764	3.41
2	3	TSP4_HUMAN	THBS4	3.5594	3.54
2	3	PSA7L_HUMAN	PSMA8	3.496	9.77
2	3	PPIE_HUMAN	PPIE	2.9913	4.98
2	3	GPX3_HUMAN	GPX3	2.9071	5.31
2	3	ARPC4_HUMAN	ARPC4	2.9014	11.31
2	3	QSOX1_HUMAN	QSOX1	2.7129	3.35
2	3	CATA_HUMAN	CAT	2.4941	4.55
2	3	COFA1_HUMAN	COL15A1	2.3684	1.3
2	2	ARPC3_HUMAN	ARPC3	3.5598	8.99
2	2	ACTN4_HUMAN	ACTN4	3.5271	2.85
2	2	CFAD_HUMAN	CFD	3.5076	7.11
2	2	PARK7_HUMAN	PARK7	3.2189	17.99
2	2	HS905_HUMAN	HSP90AA5P	3.1677	7.49
2	2	FA49B_HUMAN	FAM49B	3.0721	9.57
2	2	PCDGK_HUMAN	PCDHGC3	2.9965	2.14
2	2	PSA6_HUMAN	PSMA6	2.9832	10.16
2	2	H90B2_HUMAN	HSP90AB2P	2.9447	5.51
2	2	RLA0L_HUMAN	RPLP0P6	2.9288	7.26
2	2	COIA1_HUMAN	COL18A1	2.912	1.08
2	2	RET1_HUMAN	RBP1	2.8452	22.96
2	2	BGH3_HUMAN	TGFBI	2.7071	3.51
2	2	MPRI_HUMAN	IGF2R	2.7024	0.8
2	2	1433F_HUMAN	YWHAH	2.6686	9.76
2	2	DAAM2_HUMAN	DAAM2	2.5496	2.43
2	2	AL1L1_HUMAN	ALDH1L1	2.5437	3.22
2	2	CYTM_HUMAN	CST6	2.436	14.09
2	2	TARSH_HUMAN	ABI3BP	2.407	1.77
2	2	APOD_HUMAN	APOD	2.3837	13.23
2	2	PSA3_HUMAN	PSMA3	2.3322	7.45
2	2	NID1_HUMAN	NID1	2.2997	1.52
2	2	CP135_HUMAN	CEP135	2.2372	2.98
2	2	RAC1_HUMAN	RAC1	2.0953	11.46
2	2	GLOD4_HUMAN	GLOD4	2.081	7.35
2	2	CD109_HUMAN	CD109	2.0643	1.59
1	10	VTNC_HUMAN	VTN	3.7884
1	7	HXB4_HUMAN	HOXB4	2.2151
1	5	APOC3_HUMAN	APOC3	4.686
1	5	LYSC_HUMAN	LYZ	3.1732
1	5	K1109_HUMAN	KIAA1109	3.1381
1	4	BLVRB_HUMAN	BLVRB	3.2976
1	4	IGLL5_HUMAN	IGLL5	2.5089
1	3	APOA4_HUMAN	APOA4	3.3341
1	3	CLC11_HUMAN	CLEC11A	3.2974
1	3	TICRR_HUMAN	TICRR	2.4937
1	2	STAG1_HUMAN	STAG1	4.4558
1	2	GAPR1_HUMAN	GLIPR2	4.0844
1	2	CO6_HUMAN	C6	4.0655
1	2	CXCL2_HUMAN	CXCL2	3.679
1	2	PPIC_HUMAN	PPIC	3.6281
1	2	GSTA3_HUMAN	GSTA3	3.4781
1	2	TRFL_HUMAN	LTF	3.1634
1	2	ALDOA_HUMAN	ALDOA	3.0838
1	2	HSP76_HUMAN	HSPA6	3.0351
1	2	COAA1_HUMAN	COL10A1	3
1	2	CBPN_HUMAN	CPN1	2.8663
1	2	PTMS_HUMAN	PTMS	2.8509
1	2	C2D1B_HUMAN	CC2D1B	2.8243
1	2	A1ATR_HUMAN	SERPINA2P	2.6538
1	2	FRAS1_HUMAN	FRAS1	2.6328
1	2	ZA2G_HUMAN	AZGP1	2.5743
1	2	MMP27_HUMAN	MMP27	2.516
1	2	SAA4_HUMAN	SAA4	2.4657
1	2	RL3R2_HUMAN	RXFP4	2.4272
1	2	TPPC8_HUMAN	TRAPPC8	2.3481
1	2	ARPC5_HUMAN	ARPC5	2.2177
1	2	CP4B1_HUMAN	CYP4B1	2.1225
1	2	SERC_HUMAN	PSAT1	2.0942
1	1	OAF_HUMAN	OAF	5.3733
1	1	MTPN_HUMAN	MTPN	5.2891
1	1	TPM4_HUMAN	TPM4	4.8868
1	1	E9PBV3_HUMAN	SBSN	4.8724
1	1	RB11B_HUMAN	RAB11B	4.8061
1	1	MTAP_HUMAN	MTAP	4.7426
1	1	1433T_HUMAN	YWHAQ	4.6796
1	1	RA1L2_HUMAN	HNRNPA1L2	4.5484
1	1	1A01_HUMAN	HLA-A	4.5245
1	1	DB126_HUMAN	DEFB126	4.4886
1	1	S10A1_HUMAN	S100A1	4.3949
1	1	NACA_HUMAN	NACA	4.3152
1	1	ARF1_HUMAN	ARF1	4.2214
1	1	MASP2_HUMAN	MASP2	4.22
1	1	BMP1_HUMAN	BMP1	4.1705
1	1	T132C_HUMAN	TMEM132C	4.0968
1	1	RL11_HUMAN	RPL11	4.0942
1	1	1433G_HUMAN	YWHAG	4.0565
1	1	SPP24_HUMAN	SPP2	3.99
1	1	IBP4_HUMAN	IGFBP4	3.9561
1	1	LIMS1_HUMAN	LIMS1	3.9375
1	1	LIMC1_HUMAN	LIMCH1	3.915
1	1	HPRT_HUMAN	HPRT1	3.8382
1	1	EPCR_HUMAN	PROCR	3.7887
1	1	UBE2N_HUMAN	UBE2N	3.7523
1	1	CBR1_HUMAN	CBR1	3.7358
1	1	ZC3H1_HUMAN	ZFC3H1	3.7133
1	1	IF5A1_HUMAN	EIF5A	3.549
1	1	FPPS_HUMAN	FDPS	3.5309
1	1	EF1B_HUMAN	EEF1B2	3.5165
1	1	THTM_HUMAN	MPST	3.4835
1	1	PRDX3_HUMAN	PRDX3	3.4739
1	1	ROA2_HUMAN	HNRNPA2B1	3.4676
1	1	DCXR_HUMAN	DCXR	3.4571
1	1	KV303_HUMAN		3.4152
1	1	CBLN4_HUMAN	CBLN4	3.389
1	1	NUCB1_HUMAN	NUCB1	3.3862
1	1	DHX8_HUMAN	DHX8	3.3782
1	1	HD_HUMAN	HTT	3.3641
1	1	CO6A2_HUMAN	COL6A2	3.3467
1	1	PP2AA_HUMAN	PPP2CA	3.3319
1	1	PTPRD_HUMAN	PTPRD	3.3106
1	1	CMYA5_HUMAN	CMYA5	3.306
1	1	LAMC1_HUMAN	LAMC1	3.3043
1	1	PNPH_HUMAN	PNP	3.2717
1	1	APT_HUMAN	APRT	3.2686
1	1	PH4H_HUMAN	PAH	3.2284
1	1	CLUS_HUMAN	CLU	3.2273
1	1	SETBP_HUMAN	SETBP1	3.2198
1	1	PTGR1_HUMAN	PTGR1	3.2197
1	1	CATZ_HUMAN	CTSZ	3.2122
1	1	PGS1_HUMAN	BGN	3.2073
1	1	H11_HUMAN	HIST1H1A	3.2029
1	1	RB33B_HUMAN	RAB33B	3.1904
1	1	CUTA_HUMAN	CUTA	3.1828
1	1	SUMO2_HUMAN	SUMO2	3.1631
1	1	HINT1_HUMAN	HINT1	3.1467
1	1	VCAM1_HUMAN	VCAM1	3.1196
1	1	PLTP_HUMAN	PLTP	3.1189
1	1	C1QT3_HUMAN	C1QTNF3	3.1161
1	1	AL9A1_HUMAN	ALDH9A1	3.1071
1	1	GGCT_HUMAN	GGCT	3.0933
1	1	WBP4_HUMAN	WBP4	3.0875
1	1	CO9A1_HUMAN	COL9A1	3.0783
1	1	FABPH_HUMAN	FABP3	3.0734
1	1	QOR_HUMAN	CRYZ	3.0649
1	1	CDC42_HUMAN	CDC42	3.0614
1	1	TIMP2_HUMAN	TIMP2	3.0596
1	1	MYH3_HUMAN	MYH3	3.0514
1	1	HTR5B_HUMAN	HEATR5B	3.0396
1	1	PLCD4_HUMAN	PLCD4	3.0391
1	1	HEM2_HUMAN	ALAD	3.0376
1	1	CDSN_HUMAN	CDSN	3.0192
1	1	DDAH2_HUMAN	DDAH2	3.0016
1	1	FABPL_HUMAN	FABP1	2.9776
1	1	TALDO_HUMAN	TALDO1	2.9728
1	1	HS902_HUMAN	HSP90AA2	2.9699
1	1	NRP2_HUMAN	NRP2	2.9662
1	1	F186A_HUMAN	FAM186A	2.9537
1	1	NRP1_HUMAN	NRP1	2.9432
1	1	DERM_HUMAN	DPT	2.9316
1	1	MYL6B_HUMAN	MYL6B	2.9286
1	1	PSME1_HUMAN	PSME1	2.8966
1	1	PDLI1_HUMAN	PDLIM1	2.896
1	1	MALT1_HUMAN	MALT1	2.8953
1	1	BPIA1_HUMAN	BPIFA1	2.8831
1	1	TIMP1_HUMAN	TIMP1	2.8794
1	1	OSTP_HUMAN	SPP1	2.8662
1	1	GNL3L_HUMAN	GNL3L	2.8623
1	1	MIA_HUMAN	MIA	2.8622
1	1	TBB4B_HUMAN	TUBB4B	2.8125
1	1	ANAG_HUMAN	NAGLU	2.8053
1	1	TCAL2_HUMAN	TCEAL2	2.7752
1	1	6PGL_HUMAN	PGLS	2.7626
1	1	TBB5_HUMAN	TUBB	2.7429
1	1	PROS_HUMAN	PROS1	2.7422
1	1	CCD66_HUMAN	CCDC66	2.7415
1	1	TRFE_HUMAN	TF	2.7385
1	1	RANG_HUMAN	RANBP1	2.7333
1	1	ACE_HUMAN	ACE	2.7252
1	1	IGKC_HUMAN	IGKC	2.7224
1	1	HPT_HUMAN	HP	2.719
1	1	USO1_HUMAN	USO1	2.7022
1	1	K0408_HUMAN	KIAA0408	2.6978
1	1	B1AHL2_HUMAN	FBLN1	2.6921
1	1	VLDLR_HUMAN	VLDLR	2.6727
1	1	TRPM7_HUMAN	TRPM7	2.6692
1	1	EFNB2_HUMAN	EFNB2	2.663
1	1	SCAI_HUMAN	SCAI	2.6595
1	1	H0YKB1_HUMAN	TJP1	2.656
1	1	MGP_HUMAN	MGP	2.632
1	1	FAM3C_HUMAN	FAM3C	2.6254
1	1	RAB14_HUMAN	RAB14	2.62
1	1	LCAT_HUMAN	LCAT	2.618
1	1	CBPA1_HUMAN	CPA1	2.6076
1	1	DENR_HUMAN	DENR	2.6016
1	1	AK1BF_HUMAN	AKR1B15	2.6011
1	1	UK114_HUMAN	HRSP12	2.5954
1	1	ODP2_HUMAN	DLAT	2.5892
1	1	S29P2_HUMAN	SNX29P2	2.5851
1	1	EIF3L_HUMAN	EIF3L	2.5799
1	1	RLA2_HUMAN	RPLP2	2.5778
1	1	DYH11_HUMAN	DNAH11	2.5626
1	1	INF2_HUMAN	INF2	2.5494
1	1	TBCD8_HUMAN	TBC1D8	2.5472
1	1	ENPP4_HUMAN	ENPP4	2.5456
1	1	TENX_HUMAN	TNXB	2.536
1	1	PITH1_HUMAN	PITHD1	2.5359
1	1	BIN2_HUMAN	BIN2	2.5334
1	1	RL22_HUMAN	RPL22	2.5331
1	1	C1TC_HUMAN	MTHFD1	2.5278
1	1	PLCG2_HUMAN	PLCG2	2.5277
1	1	ENOB_HUMAN	ENO3	2.5099
1	1	KLKB1_HUMAN	KLKB1	2.4933
1	1	PSA1_HUMAN	PSMA1	2.4894
1	1	SNAA_HUMAN	NAPA	2.4885
1	1	EXOC8_HUMAN	EXOC8	2.4769
1	1	BHMT1_HUMAN	BHMT	2.4726
1	1	GLRX1_HUMAN	GLRX	2.4692
1	1	SRCRL_HUMAN	SSC5D	2.4665
1	1	NELL2_HUMAN	NELL2	2.4629
1	1	HGS_HUMAN	HGS	2.4559
1	1	ISOC1_HUMAN	ISOC1	2.4523
1	1	MGT5B_HUMAN	MGAT5B	2.4471
1	1	KIF27_HUMAN	KIF27	2.439
1	1	HACE1_HUMAN	HACE1	2.4362
1	1	COPZ2_HUMAN	COPZ2	2.4298
1	1	F8VW93_HUMAN	SDS	2.4235
1	1	RPIA_HUMAN	RPIA	2.4227
1	1	P5CR2_HUMAN	PYCR2	2.3989
1	1	ML12A_HUMAN	MYL12A	2.3924
1	1	PCBP2_HUMAN	PCBP2	2.3913
1	1	GLRB_HUMAN	GLRB	2.3899
1	1	PTPRM_HUMAN	PTPRM	2.3802
1	1	RET2_HUMAN	RBP2	2.3788
1	1	SAR1A_HUMAN	SAR1A	2.3738			3	24	IgG1b_bovine		3.4867
1	1	ORN_HUMAN	REXO2	2.3729			39	543	ALBU_BOVIN_contaminant	ALB	3.4001
1	1	KCRM_HUMAN	CKM	2.3642			12	40	IgG1_bovine		3.1326
							6	92	ALBU_HUMAN_contaminant	ALB	2.9799

## Sheet: 2h N-II
Table 2. 2h N-Trial II
Unique	Total	reference	Gene Symbol	AVG
36	48	TLN1_HUMAN	TLN1	3.2851	18.06
28	62	FINC_HUMAN	FN1	3.3353	16.55
27	75	TSP1_HUMAN	THBS1	3.1114	21.79
22	25	FLNA_HUMAN	FLNA	2.9921	12.32
17	19	VINC_HUMAN	VCL	2.9925	17.9
16	63	GELS_HUMAN	GSN	3.3317	18.8
14	93	A2MG_HUMAN	A2M	2.8078	8.14
12	84	CO3_HUMAN	C3	3.2584	7.64
12	59	FBLN1_HUMAN	FBLN1	2.5239	9.82
12	33	ITIH3_HUMAN	ITIH3	2.8705	12.47
12	25	CO4A_HUMAN	C4A	2.8203	8.08
12	18	ENOA_HUMAN	ENO1	3.321	35.02
11	28	COMP_HUMAN	COMP	2.9717	14.8
11	20	APOB_HUMAN	APOB	3.1364	3.16
10	53	ITIH2_HUMAN	ITIH2	3.0097	15.12
10	26	ACTA_HUMAN	ACTA2	3.0558	22.55
10	12	CO6A3_HUMAN	COL6A3	2.7855	3.46
9	14	POSTN_HUMAN	POSTN	2.9651	13.76
9	9	LRP1_HUMAN	LRP1	2.6886	2.29
8	11	HSPB1_HUMAN	HSPB1	3.5642	46.34
8	9	ENPL_HUMAN	HSP90B1	2.4752	10.59
8	8	LMNA_HUMAN	LMNA	2.7151	13.1
7	25	ACTB_HUMAN	ACTB	3.744	21.33
7	17	G3P_HUMAN	GAPDH	3.1621	29.25
7	14	TBA1A_HUMAN	TUBA1A	3.0667	22.62
7	12	TAGL2_HUMAN	TAGLN2	3.1708	24.62
7	8	ANXA1_HUMAN	ANXA1	3.3408	31.21
7	7	COCA1_HUMAN	COL12A1	2.8794	2.55
6	29	PEDF_HUMAN	SERPINF1	3.2622	12.2
6	17	CO6A1_HUMAN	COL6A1	3.0915	6.61
6	11	EF2_HUMAN	EEF2	3.2727	8.62
6	11	PROF1_HUMAN	PFN1	2.9682	55.71
6	9	TPIS_HUMAN	TPI1	3.0888	22.03
6	9	H4_HUMAN	HIST1H4A	2.5574	47.57
6	8	CERU_HUMAN	CP	2.9253	6.76
6	6	MYH9_HUMAN	MYH9	3.3356	5.05
5	91	HBA_HUMAN	HBA1	2.9432	36.62
5	13	THBG_HUMAN	SERPINA7	3.2427	10.84
5	12	ANXA2_HUMAN	ANXA2	3.7	12.68
5	11	CO1A1_HUMAN	COL1A1	3.1463	3.28
5	10	SAHH_HUMAN	AHCY	2.9922	12.73
5	6	GSTP1_HUMAN	GSTP1	3.5612	40.95
5	6	CNTN1_HUMAN	CNTN1	3.2718	6.39
5	6	KPYM_HUMAN	PKM	2.7728	11.3
5	6	LDHB_HUMAN	LDHB	2.7386	15.27
5	5	IBP2_HUMAN	IGFBP2	2.7934	12.92
5	5	CA2D1_HUMAN	CACNA2D1	2.6731	4.08
4	38	HBB_HUMAN	HBB	2.6225
4	10	FA5_HUMAN	F5	3.6731
4	10	EF1A1_HUMAN	EEF1A1	3.1794
4	9	HS90A_HUMAN	HSP90AA1	3.1991
4	8	CO2A1_HUMAN	COL2A1	3.0966
4	7	PEBP1_HUMAN	PEBP1	3.4782
4	7	APOE_HUMAN	APOE	3.0815
4	6	RAN_HUMAN	RAN	2.8188
4	6	PRDX1_HUMAN	PRDX1	2.804
4	6	PGBM_HUMAN	HSPG2	2.6069
4	6	H90B2_HUMAN	HSP90AB2P	2.4987
4	5	COF1_HUMAN	CFL1	3.3631
4	5	POF1B_HUMAN	POF1B	2.8731
4	5	1433E_HUMAN	YWHAE	2.8681
4	5	H90B3_HUMAN	HSP90AB3P	2.7591
4	5	FABP5_HUMAN	FABP5	2.7425
4	5	1433B_HUMAN	YWHAB	2.693
4	5	PSA6_HUMAN	PSMA6	2.3622
4	4	ACTN1_HUMAN	ACTN1	3.1695
4	4	TENX_HUMAN	TNXB	2.8633
4	4	RSU1_HUMAN	RSU1	2.7754
4	4	PRDX6_HUMAN	PRDX6	2.5072
4	4	MPRI_HUMAN	IGF2R	2.3837
4	4	TITIN_HUMAN	TTN	1.9821
3	47	FETA_HUMAN	AFP	3.6463
3	8	CO1A2_HUMAN	COL1A2	3.0149
3	8	ANT3_HUMAN	SERPINC1	2.7259
3	7	TETN_HUMAN	CLEC3B	4.2957
3	7	ITIH1_HUMAN	ITIH1	3.4064
3	7	CO3A1_HUMAN	COL3A1	3.3665
3	6	1433Z_HUMAN	YWHAZ	4.2844
3	6	RGN_HUMAN	RGN	3.4354
3	6	PRG4_HUMAN	PRG4	2.6565
3	6	PPIA_HUMAN	PPIA	2.5699
3	5	CO5A1_HUMAN	COL5A1	3.0205
3	5	CATA_HUMAN	CAT	2.9411
3	5	GSTA1_HUMAN	GSTA1	2.8558
3	5	RL40_HUMAN	UBA52	2.8468
3	4	LDHA_HUMAN	LDHA	3.3629
3	4	CAD13_HUMAN	CDH13	3.2657
3	4	RA1L2_HUMAN	HNRNPA1L2	3.2301
3	4	CLIC1_HUMAN	CLIC1	3.2098
3	4	CO5_HUMAN	C5	3.1967
3	4	HS71L_HUMAN	HSPA1L	3.0682
3	4	MYL6_HUMAN	MYL6	2.7294
3	3	RAP1A_HUMAN	RAP1A	3.7982
3	3	AL1L1_HUMAN	ALDH1L1	3.4488
3	3	HS90B_HUMAN	HSP90AB1	3.4226
3	3	PTPRF_HUMAN	PTPRF	3.3781
3	3	RB11A_HUMAN	RAB11A	3.2324
3	3	RLA0L_HUMAN	RPLP0P6	3.1487
3	3	RAB1A_HUMAN	RAB1A	3.0536
3	3	CLUS_HUMAN	CLU	3.0284
3	3	ROA2_HUMAN	HNRNPA2B1	2.9982
3	3	LAMB1_HUMAN	LAMB1	2.8906
3	3	IGHA1_HUMAN	IGHA1	2.8482
3	3	TRFE_HUMAN	TF	2.8249
3	3	NRP2_HUMAN	NRP2	2.6953
3	3	1433S_HUMAN	SFN	2.6049
3	3	LAMC1_HUMAN	LAMC1	2.562
3	3	SPB5_HUMAN	SERPINB5	2.385
3	3	PYGB_HUMAN	PYGB	2.3399
2	11	VTNC_HUMAN	VTN	3.7185
2	8	APOA1_HUMAN	APOA1	3.6317
2	7	HGFA_HUMAN	HGFAC	3.3291
2	7	IGLL5_HUMAN	IGLL5	2.5318
2	6	ITIH4_HUMAN	ITIH4	2.9446
2	5	HSP71_HUMAN	HSPA1A	3.2494
2	5	TBA4A_HUMAN	TUBA4A	3.1634
2	5	FA10_HUMAN	F10	2.6864
2	4	H2B1B_HUMAN	HIST1H2BB	3.7196
2	4	CDSN_HUMAN	CDSN	3.6128
2	4	IGKC_HUMAN	IGKC	3.076
2	4	PGAM1_HUMAN	PGAM1	2.957
2	4	THIO_HUMAN	TXN	2.9264
2	4	ACTBM_HUMAN	POTEKP	2.6938
2	4	NCAM1_HUMAN	NCAM1	2.4037
2	3	QSOX1_HUMAN	QSOX1	3.6209
2	3	TSP4_HUMAN	THBS4	3.4989
2	3	GBLP_HUMAN	GNB2L1	3.4559
2	3	EPIPL_HUMAN	EPPK1	3.4207
2	3	CH10_HUMAN	HSPE1	3.15
2	3	MYH3_HUMAN	MYH3	2.9899
2	3	TPM1_HUMAN	TPM1	2.8312
2	3	GDIB_HUMAN	GDI2	2.8053
2	3	HS905_HUMAN	HSP90AA5P	2.7861
2	3	COIA1_HUMAN	COL18A1	2.5958
2	3	ATS13_HUMAN	ADAMTS13	2.4384
2	2	S10AE_HUMAN	S100A14	4.1445
2	2	PSB3_HUMAN	PSMB3	3.8978
2	2	1433T_HUMAN	YWHAQ	3.798
2	2	PSA7L_HUMAN	PSMA8	3.7635
2	2	CADH6_HUMAN	CDH6	3.5269
2	2	1433G_HUMAN	YWHAG	3.408
2	2	IMB1_HUMAN	KPNB1	3.3276
2	2	BGH3_HUMAN	TGFBI	3.2276
2	2	SH3L3_HUMAN	SH3BGRL3	3.211
2	2	AL9A1_HUMAN	ALDH9A1	3.1926
2	2	HS902_HUMAN	HSP90AA2	3.1361
2	2	PPIE_HUMAN	PPIE	3.1297
2	2	TBB2A_HUMAN	TUBB2A	3.1269
2	2	CHAD_HUMAN	CHAD	3.1084
2	2	ACTN4_HUMAN	ACTN4	3.0787
2	2	BPIA1_HUMAN	BPIFA1	3.0626
2	2	SERA_HUMAN	PHGDH	3.0588
2	2	IBP4_HUMAN	IGFBP4	2.9657
2	2	NEO1_HUMAN	NEO1	2.9631
2	2	GGCT_HUMAN	GGCT	2.9371
2	2	PARK7_HUMAN	PARK7	2.8531
2	2	GRP78_HUMAN	HSPA5	2.8351
2	2	PSA5_HUMAN	PSMA5	2.835
2	2	IDE_HUMAN	IDE	2.7889
2	2	PGS1_HUMAN	BGN	2.7751
2	2	PTPRK_HUMAN	PTPRK	2.7531
2	2	PIP_HUMAN	PIP	2.7451
2	2	RS3_HUMAN	RPS3	2.7357
2	2	ADA30_HUMAN	ADAM30	2.7208
2	2	GLOD4_HUMAN	GLOD4	2.7072
2	2	UBA1_HUMAN	UBA1	2.6997
2	2	FA49B_HUMAN	FAM49B	2.6555
2	2	CALL3_HUMAN	CALML3	2.6352
2	2	KCD12_HUMAN	KCTD12	2.6163
2	2	HXA4_HUMAN	HOXA4	2.5119
2	2	IGHG1_HUMAN	IGHG1	2.5053
2	2	PDS5A_HUMAN	PDS5A	2.5032
2	2	PCDGK_HUMAN	PCDHGC3	2.4158
2	2	TRFL_HUMAN	LTF	2.3518
2	2	DYH7_HUMAN	DNAH7	2.3444
2	2	GBB1_HUMAN	GNB1	2.3372
2	2	KCRU_HUMAN	CKMT1A	2.2698
2	2	CD109_HUMAN	CD109	2.2302
2	2	CAPZB_HUMAN	CAPZB	2.2161
2	2	DCXR_HUMAN	DCXR	2.14
2	2	RL8_HUMAN	RPL8	2.066
2	2	F16P1_HUMAN	FBP1	2.0564
1	7	THRB_HUMAN	F2	2.5561
1	5	APOC3_HUMAN	APOC3	4.6925
1	3	LYSC_HUMAN	LYZ	3.6555
1	3	CO9_HUMAN	C9	3.4763
1	3	BLVRB_HUMAN	BLVRB	3.2616
1	3	CFAB_HUMAN	CFB	3.1223
1	2	PCD12_HUMAN	PCDH12	4.4637
1	2	VTDB_HUMAN	GC	4.4126
1	2	E9PBV3_HUMAN	SBSN	4.3045
1	2	NACA_HUMAN	NACA	3.6208
1	2	SCMC3_HUMAN	SLC25A23	3.5872
1	2	MASP2_HUMAN	MASP2	3.4735
1	2	CLC11_HUMAN	CLEC11A	3.4379
1	2	TRAP1_HUMAN	TRAP1	3.3322
1	2	APOA4_HUMAN	APOA4	3.3186
1	2	LGAT1_HUMAN	LPGAT1	3.2979
1	2	IF5A1_HUMAN	EIF5A	3.2665
1	2	COAA1_HUMAN	COL10A1	3.179
1	2	CATZ_HUMAN	CTSZ	3.1061
1	2	KV303_HUMAN		3.0926
1	2	SPP24_HUMAN	SPP2	3.0251
1	2	TSP3_HUMAN	THBS3	2.8527
1	2	A1AT_HUMAN	SERPINA1	2.7298
1	2	K1755_HUMAN	KIAA1755	2.6726
1	2	B3GLT_HUMAN	B3GALTL	2.5633
1	2	ARH40_HUMAN	ARHGEF40	2.4608
1	2	TB182_HUMAN	TNKS1BP1	2.4036
1	2	NDKA_HUMAN	NME1	2.3611
1	2	TPPC8_HUMAN	TRAPPC8	2.2528
1	1	MIME_HUMAN	OGN	5.4487
1	1	MYH2_HUMAN	MYH2	4.6068
1	1	MTPN_HUMAN	MTPN	4.531
1	1	PGRP2_HUMAN	PGLYRP2	4.4035
1	1	RLA0_HUMAN	RPLP0	4.378
1	1	HMCN2_HUMAN	HMCN2	4.3165
1	1	TTHY_HUMAN	TTR	4.2626
1	1	MTAP_HUMAN	MTAP	4.2597
1	1	OTU1_HUMAN	YOD1	4.15
1	1	FKB1A_HUMAN	FKBP1A	4.1295
1	1	1A01_HUMAN	HLA-A	4.1214
1	1	HHLA1_HUMAN	HHLA1	4.082
1	1	DMKN_HUMAN	DMKN	4.0501
1	1	TPM4_HUMAN	TPM4	4.0496
1	1	J3KQA0_HUMAN	SYT1	4.017
1	1	PSA2_HUMAN	PSMA2	3.9892
1	1	OAF_HUMAN	OAF	3.9544
1	1	UBE2N_HUMAN	UBE2N	3.9333
1	1	PSB5_HUMAN	PSMB5	3.9236
1	1	CBR1_HUMAN	CBR1	3.9219
1	1	PSB6_HUMAN	PSMB6	3.8988
1	1	CO6_HUMAN	C6	3.855
1	1	CFAD_HUMAN	CFD	3.8542
1	1	CUL7_HUMAN	CUL7	3.8468
1	1	SPB13_HUMAN	SERPINB13	3.8209
1	1	TENA_HUMAN	TNC	3.7943
1	1	RS8_HUMAN	RPS8	3.7916
1	1	SEPR_HUMAN	FAP	3.7427
1	1	STAG1_HUMAN	STAG1	3.6655
1	1	RL11_HUMAN	RPL11	3.6226
1	1	CAZA1_HUMAN	CAPZA1	3.6197
1	1	CA131_HUMAN	C1orf131	3.5851
1	1	ZN256_HUMAN	ZNF256	3.5574
1	1	MYL6B_HUMAN	MYL6B	3.529
1	1	MA2B1_HUMAN	MAN2B1	3.4133
1	1	GAPR1_HUMAN	GLIPR2	3.4072
1	1	NID1_HUMAN	NID1	3.3612
1	1	FABPL_HUMAN	FABP1	3.3364
1	1	PNPH_HUMAN	PNP	3.2868
1	1	RAB14_HUMAN	RAB14	3.2825
1	1	FABPH_HUMAN	FABP3	3.2193
1	1	GSH0_HUMAN	GCLM	3.2095
1	1	FBN2_HUMAN	FBN2	3.2059
1	1	TBB4B_HUMAN	TUBB4B	3.2034
1	1	GLRX1_HUMAN	GLRX	3.1959
1	1	C3P1_HUMAN	C3P1	3.1809
1	1	AKCL2_HUMAN	AKR1E2	3.1723
1	1	PP2AA_HUMAN	PPP2CA	3.1712
1	1	RL7A_HUMAN	RPL7A	3.1711
1	1	ALDOA_HUMAN	ALDOA	3.1676
1	1	INF2_HUMAN	INF2	3.1574
1	1	S10AG_HUMAN	S100A16	3.1573
1	1	DDX3X_HUMAN	DDX3X	3.1484
1	1	TYDP1_HUMAN	TDP1	3.1457
1	1	AOC2_HUMAN	AOC2	3.1436
1	1	VWF_HUMAN	VWF	3.139
1	1	RET4_HUMAN	RBP4	3.1373
1	1	ZA2G_HUMAN	AZGP1	3.1364
1	1	HEM2_HUMAN	ALAD	3.1247
1	1	KAD1_HUMAN	AK1	3.1163
1	1	RL22_HUMAN	RPL22	3.0749
1	1	HSP76_HUMAN	HSPA6	3.0357
1	1	RB33B_HUMAN	RAB33B	3.0292
1	1	H11_HUMAN	HIST1H1A	3.0284
1	1	CALD1_HUMAN	CALD1	3.0242
1	1	CK054_HUMAN	C11orf54	2.9978
1	1	IF4A1_HUMAN	EIF4A1	2.9907
1	1	TAGL_HUMAN	TAGLN	2.9852
1	1	ENOB_HUMAN	ENO3	2.9522
1	1	FIBB_HUMAN	FGB	2.9477
1	1	APRV1_HUMAN	ASPRV1	2.946
1	1	LASP1_HUMAN	LASP1	2.9314
1	1	ADT2_HUMAN	SLC25A5	2.929
1	1	SMD3_HUMAN	SNRPD3	2.9057
1	1	KIF27_HUMAN	KIF27	2.8926
1	1	TBB1_HUMAN	TUBB1	2.8833
1	1	CD5_HUMAN	CD5	2.878
1	1	LYNX1_HUMAN	LYNX1	2.8738
1	1	RS28_HUMAN	RPS28	2.8645
1	1	CUTA_HUMAN	CUTA	2.8588
1	1	CJ120_HUMAN	C10orf120	2.8537
1	1	VCAM1_HUMAN	VCAM1	2.851
1	1	PLP2_HUMAN	PLP2	2.8494
1	1	NID2_HUMAN	NID2	2.845
1	1	ECM1_HUMAN	ECM1	2.8278
1	1	SAA4_HUMAN	SAA4	2.8268
1	1	PTMS_HUMAN	PTMS	2.7793
1	1	NEXN_HUMAN	NEXN	2.7649
1	1	RS16_HUMAN	RPS16	2.7529
1	1	KNG1_HUMAN	KNG1	2.7441
1	1	PLTP_HUMAN	PLTP	2.7436
1	1	C2D1B_HUMAN	CC2D1B	2.7367
1	1	WBP4_HUMAN	WBP4	2.7178
1	1	MDHC_HUMAN	MDH1	2.7146
1	1	B2MG_HUMAN	B2M	2.7113
1	1	F6WCI9_HUMAN	MXI1	2.7067
1	1	ACE_HUMAN	ACE	2.7018
1	1	EF1B_HUMAN	EEF1B2	2.6826
1	1	CO8B_HUMAN	C8B	2.6819
1	1	ATS16_HUMAN	ADAMTS16	2.6746
1	1	MIA_HUMAN	MIA	2.6471
1	1	S10AB_HUMAN	S100A11	2.6454
1	1	ARK72_HUMAN	AKR7A2	2.6411
1	1	HPRT_HUMAN	HPRT1	2.6376
1	1	IOD2_HUMAN	DIO2	2.634
1	1	RL14_HUMAN	RPL14	2.6093
1	1	ATPG_HUMAN	ATP5C1	2.6076
1	1	PTK7_HUMAN	PTK7	2.6018
1	1	CNN2_HUMAN	CNN2	2.5956
1	1	RYR1_HUMAN	RYR1	2.593
1	1	RANG_HUMAN	RANBP1	2.5885
1	1	COFA1_HUMAN	COL15A1	2.5685
1	1	PROS_HUMAN	PROS1	2.5497
1	1	LCAT_HUMAN	LCAT	2.5373
1	1	IFT88_HUMAN	IFT88	2.5346
1	1	DYH11_HUMAN	DNAH11	2.5282
1	1	SERC_HUMAN	PSAT1	2.5233
1	1	TRAK2_HUMAN	TRAK2	2.5173
1	1	TFDP3_HUMAN	TFDP3	2.506
1	1	TENXA_HUMAN	TNXA	2.5031
1	1	F8VW93_HUMAN	SDS	2.5026
1	1	CBPA1_HUMAN	CPA1	2.4985
1	1	SCAI_HUMAN	SCAI	2.4894
1	1	QOR_HUMAN	CRYZ	2.4853
1	1	KV201_HUMAN		2.4788
1	1	HXB4_HUMAN	HOXB4	2.4779
1	1	BSN_HUMAN	BSN	2.4717
1	1	B4DPG5_HUMAN	RINL	2.4709
1	1	OSTP_HUMAN	SPP1	2.467
1	1	CNT3B_HUMAN	CNTNAP3B	2.4479
1	1	ARLY_HUMAN	ASL	2.4306
1	1	DTX4_HUMAN	DTX4	2.4267
1	1	AK1BF_HUMAN	AKR1B15	2.4254
1	1	GPX3_HUMAN	GPX3	2.4226
1	1	DHSO_HUMAN	SORD	2.4211
1	1	DHR11_HUMAN	DHRS11	2.4151
1	1	PGCB_HUMAN	BCAN	2.411
1	1	DEST_HUMAN	DSTN	2.4038
1	1	RS19_HUMAN	RPS19	2.3966
1	1	ACO13_HUMAN	ACOT13	2.3958
1	1	H10_HUMAN	H1F0	2.3869
1	1	COMT_HUMAN	COMT	2.3854			2	23	IgG1b_bovine		3.5815
1	1	CYTM_HUMAN	CST6	2.3679			7	98	ALBU_HUMAN_contaminant	ALB	2.9456
1	1	OTUB1_HUMAN	OTUB1	2.3233			9	41	IgG1_bovine		2.9113
1	1	MYOM1_HUMAN	MYOM1	2.1451			38	551	ALBU_BOVIN_contaminant	ALB	3.3875
1	1	VSTM4_HUMAN	VSTM4	2.0907

## Sheet: 24 h CM-I
Table 3. 24 CM-Trial I
Unique	Total	reference	Gene Symbol	AVG
41	45	COCA1_HUMAN	COL12A1	3.1119
35	53	FINC_HUMAN	FN1	3.4508
32	36	FLNA_HUMAN	FLNA	3.2777
30	78	TSP1_HUMAN	THBS1	3.1679
29	35	TLN1_HUMAN	TLN1	3.4796
28	34	VINC_HUMAN	VCL	3.1646
19	20	CO7A1_HUMAN	COL7A1	2.9916
14	17	ENOA_HUMAN	ENO1	3.0665
13	21	BGH3_HUMAN	TGFBI	3.0747
13	13	PXDN_HUMAN	PXDN	3.157
13	13	FLNB_HUMAN	FLNB	2.409
12	73	CO3_HUMAN	C3	3.2563
12	31	ACTA_HUMAN	ACTA2	2.7334
12	22	CLUS_HUMAN	CLU	3.4003
12	22	APOB_HUMAN	APOB	3.2966
12	19	LDHB_HUMAN	LDHB	2.9791
12	14	ACTN1_HUMAN	ACTN1	3.0477
12	12	CLH1_HUMAN	CLTC	3.0351
11	22	CO3A1_HUMAN	COL3A1	2.9749
11	11	MYH9_HUMAN	MYH9	2.9162
10	38	GELS_HUMAN	GSN	3.3944
10	15	CO5A1_HUMAN	COL5A1	3.0574
10	10	PLEC_HUMAN	PLEC	2.7474
9	134	A2MG_HUMAN	A2M	3.1448
9	29	G3P_HUMAN	GAPDH	3.5993
9	20	PROF1_HUMAN	PFN1	3.2349
9	19	FBLN1_HUMAN	FBLN1	2.7627
9	15	TPIS_HUMAN	TPI1	3.2735
9	15	1433E_HUMAN	YWHAE	3.1192
9	9	ACTN4_HUMAN	ACTN4	3.7855
9	9	ROA2_HUMAN	HNRNPA2B1	3.044
8	30	ITIH3_HUMAN	ITIH3	2.652
8	26	PEDF_HUMAN	SERPINF1	3.2592
8	20	LRC15_HUMAN	LRRC15	3.5417
8	16	COMP_HUMAN	COMP	2.9601
8	14	TAGL2_HUMAN	TAGLN2	3.2073
8	11	LAMC1_HUMAN	LAMC1	3.0913
8	10	LAMB1_HUMAN	LAMB1	2.8163
8	9	LG3BP_HUMAN	LGALS3BP	2.764
8	8	LMNA_HUMAN	LMNA	3.2662
7	14	PPIA_HUMAN	PPIA	2.9652
7	13	CO1A1_HUMAN	COL1A1	3.159
7	11	PRDX1_HUMAN	PRDX1	2.5872
7	10	GSTP1_HUMAN	GSTP1	3.8052
7	10	H4_HUMAN	HIST1H4A	2.9392
7	10	KPYM_HUMAN	PKM	2.9284
7	10	1433B_HUMAN	YWHAB	2.7731
7	9	FSTL4_HUMAN	FSTL4	3.1058
7	9	NUCL_HUMAN	NCL	2.9403
7	8	ANXA1_HUMAN	ANXA1	3.8208
6	32	ITIH2_HUMAN	ITIH2	2.716
6	26	ACTB_HUMAN	ACTB	3.6964
6	13	CO1A2_HUMAN	COL1A2	3.056
6	13	EF1A1_HUMAN	EEF1A1	2.835
6	11	EF2_HUMAN	EEF2	3.2499
6	11	CO4A_HUMAN	C4A	2.8948
6	8	HSPB1_HUMAN	HSPB1	3.5718
6	8	LDHA_HUMAN	LDHA	3.2352
6	8	CADH2_HUMAN	CDH2	2.7505
6	7	CNTN1_HUMAN	CNTN1	2.8579
6	6	RS3_HUMAN	RPS3	3.5198
6	6	LRP1_HUMAN	LRP1	3.0911
6	6	CO6A3_HUMAN	COL6A3	2.9974
6	6	MDHC_HUMAN	MDH1	2.6641
6	6	VDAC1_HUMAN	VDAC1	2.479
5	53	HBA_HUMAN	HBA1	2.9561
5	13	TRFL_HUMAN	LTF	2.9197
5	12	ANXA2_HUMAN	ANXA2	4.3158
5	12	TBA1A_HUMAN	TUBA1A	3.0282
5	11	THIO_HUMAN	TXN	2.868
5	9	COF1_HUMAN	CFL1	4.494
5	8	CO6A1_HUMAN	COL6A1	3.1821
5	8	SAHH_HUMAN	AHCY	2.7778
5	7	CERU_HUMAN	CP	3.5248
5	7	CO2A1_HUMAN	COL2A1	3.043
5	7	NDKA_HUMAN	NME1	2.5638
5	6	CLIC1_HUMAN	CLIC1	3.6618
5	6	MDHM_HUMAN	MDH2	3.5351
5	6	HS90B_HUMAN	HSP90AB1	3.4651
5	6	VIME_HUMAN	VIM	3.0565
5	6	PGBM_HUMAN	HSPG2	2.9751
5	6	PHB2_HUMAN	PHB2	2.7182
5	5	CPSM_HUMAN	CPS1	2.4506
4	11	ANT3_HUMAN	SERPINC1	2.3362
4	9	PEBP1_HUMAN	PEBP1	3.7972
4	9	RAN_HUMAN	RAN	2.9525
4	7	GBLP_HUMAN	GNB2L1	3.4471
4	7	H2B1B_HUMAN	HIST1H2BB	3.1703
4	6	FA5_HUMAN	F5	3.6733
4	6	H90B3_HUMAN	HSP90AB3P	2.8582
4	6	TBB2A_HUMAN	TUBB2A	2.8235
4	5	IBP7_HUMAN	IGFBP7	3.4592
4	5	CH10_HUMAN	HSPE1	3.2838
4	5	ARF1_HUMAN	ARF1	3.1733
4	5	ANXA5_HUMAN	ANXA5	3.0278
4	5	TCP4_HUMAN	SUB1	2.9978
4	5	CBR1_HUMAN	CBR1	2.9559
4	5	ACLY_HUMAN	ACLY	2.8898
4	5	TSP3_HUMAN	THBS3	2.675
4	4	TPM4_HUMAN	TPM4	3.851
4	4	PCNA_HUMAN	PCNA	3.4231
4	4	CSTN1_HUMAN	CLSTN1	3.3837
4	4	RA1L2_HUMAN	HNRNPA1L2	3.2186
4	4	PSME1_HUMAN	PSME1	3.1276
4	4	LEG1_HUMAN	LGALS1	3.1112
4	4	IQGA1_HUMAN	IQGAP1	3.0233
4	4	RB11A_HUMAN	RAB11A	2.9787
4	4	PSA4_HUMAN	PSMA4	2.9717
4	4	PTPRK_HUMAN	PTPRK	2.8229
4	4	CA2D1_HUMAN	CACNA2D1	2.7857
4	4	RS18_HUMAN	RPS18	2.7092
4	4	IGHA1_HUMAN	IGHA1	2.5562
4	4	SPTN1_HUMAN	SPTAN1	2.5522
4	4	CATZ_HUMAN	CTSZ	2.3973
3	47	FETA_HUMAN	AFP	3.7326
3	29	HBB_HUMAN	HBB	2.5895
3	12	APOA1_HUMAN	APOA1	3.5908
3	12	APOE_HUMAN	APOE	3.0215
3	11	THBG_HUMAN	SERPINA7	3.3847
3	9	RL40_HUMAN	UBA52	3.2895
3	6	TETN_HUMAN	CLEC3B	3.8756
3	6	PIP_HUMAN	PIP	3.7631
3	6	PGAM1_HUMAN	PGAM1	3.3988
3	6	ADT2_HUMAN	SLC25A5	2.4657
3	5	1433Z_HUMAN	YWHAZ	4.1527
3	5	RLA0_HUMAN	RPLP0	4.0301
3	5	EF1B_HUMAN	EEF1B2	3.9641
3	5	UBA1_HUMAN	UBA1	3.8151
3	5	RSU1_HUMAN	RSU1	3.1002
3	5	B2MG_HUMAN	B2M	2.5442
3	4	RLA2_HUMAN	RPLP2	4.1609
3	4	PSB3_HUMAN	PSMB3	3.7983
3	4	EF1D_HUMAN	EEF1D	3.7954
3	4	GDIR1_HUMAN	ARHGDIA	3.217
3	4	CAD13_HUMAN	CDH13	3.2118
3	4	1433G_HUMAN	YWHAG	3.16
3	4	RLA0L_HUMAN	RPLP0P6	3.0654
3	4	PSA3_HUMAN	PSMA3	3.0088
3	4	TPM3_HUMAN	TPM3	2.9737
3	4	PARK7_HUMAN	PARK7	2.8906
3	4	ZA2G_HUMAN	AZGP1	2.7907
3	4	LAMA5_HUMAN	LAMA5	2.7533
3	4	PRDX2_HUMAN	PRDX2	2.4103
3	4	ALDR_HUMAN	AKR1B1	2.384
3	4	NPM_HUMAN	NPM1	2.0204
3	3	RAP1A_HUMAN	RAP1A	3.7644
3	3	CPNS1_HUMAN	CAPNS1	3.5967
3	3	TERA_HUMAN	VCP	3.5564
3	3	HS90A_HUMAN	HSP90AA1	3.4957
3	3	PSA2_HUMAN	PSMA2	3.4769
3	3	PSB5_HUMAN	PSMB5	3.4238
3	3	CATA_HUMAN	CAT	3.4074
3	3	PNPH_HUMAN	PNP	3.3602
3	3	PIMT_HUMAN	PCMT1	3.2968
3	3	NQO1_HUMAN	NQO1	3.2923
3	3	VASN_HUMAN	VASN	3.2903
3	3	PRDX6_HUMAN	PRDX6	3.2714
3	3	MTAP_HUMAN	MTAP	3.2312
3	3	MYL6_HUMAN	MYL6	3.1484
3	3	RL7_HUMAN	RPL7	3.1453
3	3	C1QBP_HUMAN	C1QBP	3.1353
3	3	RAB7A_HUMAN	RAB7A	3.0928
3	3	SET_HUMAN	SET	2.9984
3	3	RS20_HUMAN	RPS20	2.989
3	3	DSG4_HUMAN	DSG4	2.9205
3	3	CO4A2_HUMAN	COL4A2	2.8887
3	3	NRP1_HUMAN	NRP1	2.8294
3	3	ALDOA_HUMAN	ALDOA	2.828
3	3	PTPRF_HUMAN	PTPRF	2.8228
3	3	COBA1_HUMAN	COL11A1	2.7952
3	3	HS902_HUMAN	HSP90AA2	2.6845
3	3	PSA_HUMAN	NPEPPS	2.6247
3	3	RS16_HUMAN	RPS16	2.5938
3	3	FAS_HUMAN	FASN	2.5035
3	3	PSA6_HUMAN	PSMA6	2.4855
3	3	ADT1_HUMAN	SLC25A4	2.4224
3	3	HUTH_HUMAN	HAL	2.3487
3	3	ANXA3_HUMAN	ANXA3	2.3251
3	3	MSLN_HUMAN	MSLN	2.2247
3	3	NELL2_HUMAN	NELL2	2.1977
3	3	PCM1_HUMAN	PCM1	2.084
2	7	THRB_HUMAN	F2	2.6477
2	6	ITIH1_HUMAN	ITIH1	3.2259
2	5	HGFA_HUMAN	HGFAC	3.608
2	5	NACA_HUMAN	NACA	3.1292
2	5	PZP_HUMAN	PZP	3.0217
2	5	FA10_HUMAN	F10	2.5834
2	5	FRAS1_HUMAN	FRAS1	2.2847
2	4	VTDB_HUMAN	GC	4.2829
2	4	PSA7L_HUMAN	PSMA8	3.5933
2	4	CO9_HUMAN	C9	3.5857
2	4	IF5A1_HUMAN	EIF5A	3.3093
2	4	ACTBM_HUMAN	POTEKP	2.8043
2	4	CFAB_HUMAN	CFB	2.712
2	4	IGKC_HUMAN	IGKC	2.6689
2	3	1A01_HUMAN	HLA-A	4.0388
2	3	TIMP1_HUMAN	TIMP1	3.9738
2	3	1433T_HUMAN	YWHAQ	3.891
2	3	GGCT_HUMAN	GGCT	3.4968
2	3	H90B2_HUMAN	HSP90AB2P	3.3612
2	3	NDKB_HUMAN	NME2	3.1982
2	3	NCAM1_HUMAN	NCAM1	3.0277
2	3	FABP5_HUMAN	FABP5	2.9287
2	3	RET4_HUMAN	RBP4	2.8601
2	3	MATR3_HUMAN	MATR3	2.8258
2	3	H2A1A_HUMAN	HIST1H2AA	2.6354
2	3	PSA1_HUMAN	PSMA1	2.6056
2	3	NEO1_HUMAN	NEO1	2.5934
2	3	RS19_HUMAN	RPS19	2.5733
2	3	BLMH_HUMAN	BLMH	2.4039
2	3	COTL1_HUMAN	COTL1	2.3863
2	3	CDK1_HUMAN	CDK1	2.2376
2	3	RL5_HUMAN	RPL5	2.2134
2	3	H2B1C_HUMAN	HIST1H2BC	2.1751
2	2	LMAN2_HUMAN	LMAN2	4.0892
2	2	RL12_HUMAN	RPL12	4.056
2	2	PSB1_HUMAN	PSMB1	3.7516
2	2	LAMA4_HUMAN	LAMA4	3.7441
2	2	TPM2_HUMAN	TPM2	3.5647
2	2	CHAD_HUMAN	CHAD	3.4581
2	2	RBMX_HUMAN	RBMX	3.4526
2	2	CADH6_HUMAN	CDH6	3.435
2	2	CAPZB_HUMAN	CAPZB	3.4208
2	2	PSA5_HUMAN	PSMA5	3.4181
2	2	PHB_HUMAN	PHB	3.3646
2	2	RGN_HUMAN	RGN	3.3476
2	2	CFAD_HUMAN	CFD	3.3396
2	2	NDK8_HUMAN	NME2P1	3.3371
2	2	LASP1_HUMAN	LASP1	3.2464
2	2	AGRIN_HUMAN	AGRN	3.2328
2	2	RAB1A_HUMAN	RAB1A	3.2153
2	2	CYC_HUMAN	CYCS	3.1875
2	2	ADT3_HUMAN	SLC25A6	3.1813
2	2	HNRH3_HUMAN	HNRNPH3	3.1794
2	2	RENR_HUMAN	ATP6AP2	3.1692
2	2	HPRT_HUMAN	HPRT1	3.1478
2	2	ACOC_HUMAN	ACO1	3.1109
2	2	QSOX1_HUMAN	QSOX1	3.052
2	2	EPIPL_HUMAN	EPPK1	3.0374
2	2	RS15A_HUMAN	RPS15A	3.0316
2	2	RL38_HUMAN	RPL38	3.0088
2	2	CO9A1_HUMAN	COL9A1	2.9962
2	2	PCD18_HUMAN	PCDH18	2.9924
2	2	HNRH1_HUMAN	HNRNPH1	2.9595
2	2	ENPL_HUMAN	HSP90B1	2.9589
2	2	HNRPU_HUMAN	HNRNPU	2.9589
2	2	ATS13_HUMAN	ADAMTS13	2.9558
2	2	SSRA_HUMAN	SSR1	2.955
2	2	CAZA1_HUMAN	CAPZA1	2.9531
2	2	CO5_HUMAN	C5	2.9522
2	2	RS4X_HUMAN	RPS4X	2.9348
2	2	GSTA1_HUMAN	GSTA1	2.9239
2	2	LUM_HUMAN	LUM	2.916
2	2	CYTB_HUMAN	CSTB	2.9033
2	2	ITB1_HUMAN	ITGB1	2.8909
2	2	GMFB_HUMAN	GMFB	2.8691
2	2	ETFA_HUMAN	ETFA	2.8636
2	2	ATPG_HUMAN	ATP5C1	2.8567
2	2	OTUB1_HUMAN	OTUB1	2.8408
2	2	PRG4_HUMAN	PRG4	2.8385
2	2	TALDO_HUMAN	TALDO1	2.8223
2	2	RL10A_HUMAN	RPL10A	2.7591
2	2	HXA4_HUMAN	HOXA4	2.7397
2	2	IgG2a_bovine		2.7335
2	2	PTPRD_HUMAN	PTPRD	2.721
2	2	RS3A_HUMAN	RPS3A	2.6914
2	2	SERB_HUMAN	PSPH	2.6757
2	2	PERI_HUMAN	PRPH	2.6647
2	2	VDAC2_HUMAN	VDAC2	2.6639
2	2	PSB6_HUMAN	PSMB6	2.6532
2	2	GBB1_HUMAN	GNB1	2.6349
2	2	TENA_HUMAN	TNC	2.6326
2	2	HSP74_HUMAN	HSPA4	2.614
2	2	KINH_HUMAN	KIF5B	2.6013
2	2	AKAP3_HUMAN	AKAP3	2.6013
2	2	U2AF2_HUMAN	U2AF2	2.5672
2	2	PAI1_HUMAN	SERPINE1	2.5605
2	2	RUXE_HUMAN	SNRPE	2.4897
2	2	SPRC_HUMAN	SPARC	2.4839
2	2	IPO7_HUMAN	IPO7	2.4577
2	2	RL8_HUMAN	RPL8	2.4161
2	2	NID1_HUMAN	NID1	2.3836
2	2	SLK_HUMAN	SLK	2.372
2	2	FBLN3_HUMAN	EFEMP1	2.3372
2	2	RU2A_HUMAN	SNRPA1	2.3203
2	2	CBX1_HUMAN	CBX1	2.3013
2	2	TBCA_HUMAN	TBCA	2.3011
2	2	AK1A1_HUMAN	AKR1A1	2.2955
2	2	COL10_HUMAN	COLEC10	2.2795
2	2	CNN2_HUMAN	CNN2	2.2597
2	2	TBB4A_HUMAN	TUBB4A	2.1825
2	2	PEX1_HUMAN	PEX1	2.1681
2	2	AK1D1_HUMAN	AKR1D1	2.083
1	8	IGLL5_HUMAN	IGLL5	2.405
1	7	A1ATR_HUMAN	SERPINA2P	2.7366
1	7	TPPC8_HUMAN	TRAPPC8	2.4564
1	6	VTNC_HUMAN	VTN	3.801
1	4	CXCL2_HUMAN	CXCL2	3.0392
1	4	A1AT_HUMAN	SERPINA1	2.6279
1	3	APOC3_HUMAN	APOC3	4.3397
1	3	S10AB_HUMAN	S100A11	4.1691
1	3	RIF1_HUMAN	RIF1	3.093
1	3	DEST_HUMAN	DSTN	2.3431
1	2	E9PBV3_HUMAN	SBSN	4.476
1	2	MTPN_HUMAN	MTPN	4.3689
1	2	LYSC_HUMAN	LYZ	4.0288
1	2	BLVRB_HUMAN	BLVRB	3.4636
1	2	SPP24_HUMAN	SPP2	3.2988
1	2	SETBP_HUMAN	SETBP1	3.2662
1	2	MY18A_HUMAN	MYO18A	3.2386
1	2	APOA4_HUMAN	APOA4	3.1896
1	2	MYL6B_HUMAN	MYL6B	3.1616
1	2	COAA1_HUMAN	COL10A1	3.1482
1	2	CYTC_HUMAN	CST3	3.0385
1	2	KCRM_HUMAN	CKM	2.9535
1	2	CDSN_HUMAN	CDSN	2.9348
1	2	CUTA_HUMAN	CUTA	2.9145
1	2	HSP76_HUMAN	HSPA6	2.9108
1	2	HEM2_HUMAN	ALAD	2.8927
1	2	CJ120_HUMAN	C10orf120	2.8859
1	2	PH4H_HUMAN	PAH	2.7
1	2	AKCL2_HUMAN	AKR1E2	2.5924
1	2	HS71L_HUMAN	HSPA1L	2.5882
1	2	C3P1_HUMAN	C3P1	2.5786
1	2	KNG1_HUMAN	KNG1	2.5587
1	2	TRFE_HUMAN	TF	2.4561
1	2	PLXA2_HUMAN	PLXNA2	2.4405
1	2	KAD2_HUMAN	AK2	2.3717
1	2	CSRP1_HUMAN	CSRP1	2.3336
1	1	CRIP2_HUMAN	CRIP2	6.6796
1	1	PSA7_HUMAN	PSMA7	5.1314
1	1	T132C_HUMAN	TMEM132C	4.9199
1	1	TRAP1_HUMAN	TRAP1	4.9115
1	1	RS17L_HUMAN	RPS17L	4.7323
1	1	DDB1_HUMAN	DDB1	4.6369
1	1	IPYR_HUMAN	PPA1	4.5349
1	1	RLA1_HUMAN	RPLP1	4.43
1	1	SKA3_HUMAN	SKA3	4.3343
1	1	SSBP_HUMAN	SSBP1	4.2835
1	1	RS8_HUMAN	RPS8	4.2424
1	1	1433F_HUMAN	YWHAH	4.1556
1	1	RS28_HUMAN	RPS28	4.1538
1	1	FBN1_HUMAN	FBN1	4.13
1	1	OAF_HUMAN	OAF	4.1116
1	1	HNRPC_HUMAN	HNRNPC	4.0862
1	1	HNRPK_HUMAN	HNRNPK	4.0576
1	1	TPD54_HUMAN	TPD52L2	3.9614
1	1	RS23_HUMAN	RPS23	3.9607
1	1	HCD2_HUMAN	HSD17B10	3.9163
1	1	PRDX3_HUMAN	PRDX3	3.8865
1	1	EPCR_HUMAN	PROCR	3.8086
1	1	FPPS_HUMAN	FDPS	3.7891
1	1	A2A4F6_HUMAN	CEP350	3.77
1	1	HMGB1_HUMAN	HMGB1	3.7638
1	1	FKB1A_HUMAN	FKBP1A	3.7513
1	1	DHB4_HUMAN	HSD17B4	3.7241
1	1	TBA4A_HUMAN	TUBA4A	3.7142
1	1	CO6_HUMAN	C6	3.6743
1	1	IF2A_HUMAN	EIF2S1	3.6536
1	1	MYH3_HUMAN	MYH3	3.6434
1	1	PP2AA_HUMAN	PPP2CA	3.6288
1	1	HERC2_HUMAN	HERC2	3.6197
1	1	ODPB_HUMAN	PDHB	3.5896
1	1	RL7A_HUMAN	RPL7A	3.5607
1	1	ROA0_HUMAN	HNRNPA0	3.5568
1	1	G6PI_HUMAN	GPI	3.5474
1	1	FABPH_HUMAN	FABP3	3.5346
1	1	RYK_HUMAN	RYK	3.5303
1	1	DNJC8_HUMAN	DNAJC8	3.5151
1	1	AK1C3_HUMAN	AKR1C3	3.5134
1	1	TBX22_HUMAN	TBX22	3.5019
1	1	VWF_HUMAN	VWF	3.4751
1	1	CCHCR_HUMAN	CCHCR1	3.4679
1	1	QOR_HUMAN	CRYZ	3.4377
1	1	LIMS1_HUMAN	LIMS1	3.4156
1	1	FA49B_HUMAN	FAM49B	3.3997
1	1	Q5VU61_HUMAN	TPM3	3.3678
1	1	ANR24_HUMAN	ANKRD24	3.3494
1	1	RS14_HUMAN	RPS14	3.3308
1	1	FABPL_HUMAN	FABP1	3.2602
1	1	ISOC1_HUMAN	ISOC1	3.2377
1	1	C1TC_HUMAN	MTHFD1	3.2364
1	1	VCAM1_HUMAN	VCAM1	3.2339
1	1	D6RBZ0_HUMAN	HNRNPAB	3.2335
1	1	RS27L_HUMAN	RPS27L	3.22
1	1	KV303_HUMAN		3.2195
1	1	SODC_HUMAN	SOD1	3.2119
1	1	HSP71_HUMAN	HSPA1A	3.211
1	1	PCBP2_HUMAN	PCBP2	3.211
1	1	LDH6A_HUMAN	LDHAL6A	3.2089
1	1	PCDGK_HUMAN	PCDHGC3	3.1807
1	1	H11_HUMAN	HIST1H1A	3.1271
1	1	UBE2N_HUMAN	UBE2N	3.1251
1	1	GSH0_HUMAN	GCLM	3.112
1	1	RANG_HUMAN	RANBP1	3.101
1	1	OSTP_HUMAN	SPP1	3.0975
1	1	DCXR_HUMAN	DCXR	3.0834
1	1	HLAG_HUMAN	HLA-G	3.0776
1	1	VDAC3_HUMAN	VDAC3	3.0733
1	1	SUMO2_HUMAN	SUMO2	3.0616
1	1	TAGL_HUMAN	TAGLN	3.0455
1	1	PP1B_HUMAN	PPP1CB	3.0381
1	1	CYR61_HUMAN	CYR61	3.0265
1	1	RL18_HUMAN	RPL18	3.006
1	1	IMB1_HUMAN	KPNB1	3.0058
1	1	SMD3_HUMAN	SNRPD3	2.9679
1	1	GBG12_HUMAN	GNG12	2.9638
1	1	AK1C1_HUMAN	AKR1C1	2.9635
1	1	KCD12_HUMAN	KCTD12	2.9633
1	1	NRP2_HUMAN	NRP2	2.9609
1	1	RAB5A_HUMAN	RAB5A	2.9548
1	1	A20A1_HUMAN	ANKRD20A1	2.9445
1	1	FAHD1_HUMAN	FAHD1	2.9262
1	1	UK114_HUMAN	HRSP12	2.9222
1	1	BPIA1_HUMAN	BPIFA1	2.8908
1	1	GLRX1_HUMAN	GLRX	2.8643
1	1	HS905_HUMAN	HSP90AA5P	2.8643
1	1	TSN_HUMAN	TSN	2.8566
1	1	HSP7C_HUMAN	HSPA8	2.8534
1	1	PLCD1_HUMAN	PLCD1	2.8459
1	1	COEA1_HUMAN	COL14A1	2.8396
1	1	RL19_HUMAN	RPL19	2.8363
1	1	SVEP1_HUMAN	SVEP1	2.8218
1	1	CAZA2_HUMAN	CAPZA2	2.8212
1	1	PTMS_HUMAN	PTMS	2.8209
1	1	RL13_HUMAN	RPL13	2.8106
1	1	CNTN4_HUMAN	CNTN4	2.8043
1	1	PTGR1_HUMAN	PTGR1	2.7975
1	1	PTPRM_HUMAN	PTPRM	2.777
1	1	S10A6_HUMAN	S100A6	2.7601
1	1	HNRPD_HUMAN	HNRNPD	2.7551
1	1	TBB1_HUMAN	TUBB1	2.7496
1	1	AOC3_HUMAN	AOC3	2.7393
1	1	PPIE_HUMAN	PPIE	2.7358
1	1	SEMG1_HUMAN	SEMG1	2.7352
1	1	CALL3_HUMAN	CALML3	2.7049
1	1	TBB3_HUMAN	TUBB3	2.7041
1	1	HNRDL_HUMAN	HNRPDL	2.704
1	1	ML12A_HUMAN	MYL12A	2.6972
1	1	RS24_HUMAN	RPS24	2.6944
1	1	ARPC5_HUMAN	ARPC5	2.6892
1	1	PROS_HUMAN	PROS1	2.6834
1	1	L1CAM_HUMAN	L1CAM	2.6593
1	1	RPIA_HUMAN	RPIA	2.6402
1	1	SFSWA_HUMAN	SFSWAP	2.6365
1	1	TCPD_HUMAN	CCT4	2.6257
1	1	SH3L3_HUMAN	SH3BGRL3	2.6225
1	1	ARC1B_HUMAN	ARPC1B	2.6033
1	1	CLC11_HUMAN	CLEC11A	2.5994
1	1	LCAT_HUMAN	LCAT	2.5986
1	1	RL9_HUMAN	RPL9	2.5965
1	1	O13C3_HUMAN	OR13C3	2.5959
1	1	SSRD_HUMAN	SSR4	2.5959
1	1	M2OM_HUMAN	SLC25A11	2.5952
1	1	BI2L2_HUMAN	BAIAP2L2	2.5898
1	1	F214A_HUMAN	FAM214A	2.5784
1	1	RB33B_HUMAN	RAB33B	2.5665
1	1	CC138_HUMAN	CCDC138	2.5612
1	1	RSSA_HUMAN	RPSA	2.556
1	1	ELAV1_HUMAN	ELAVL1	2.5442
1	1	PDCD5_HUMAN	PDCD5	2.5333
1	1	LTN1_HUMAN	LTN1	2.5319
1	1	ARK72_HUMAN	AKR7A2	2.5308
1	1	CO8B_HUMAN	C8B	2.5265
1	1	GALK1_HUMAN	GALK1	2.5237
1	1	SND1_HUMAN	SND1	2.5205
1	1	BHMT1_HUMAN	BHMT	2.5131
1	1	EIF3L_HUMAN	EIF3L	2.5051
1	1	F120B_HUMAN	FAM120B	2.5013
1	1	PCOC1_HUMAN	PCOLCE	2.5009
1	1	IBP2_HUMAN	IGFBP2	2.4986
1	1	PDLI1_HUMAN	PDLIM1	2.4879
1	1	UBE2K_HUMAN	UBE2K	2.4846
1	1	F8VXH1_HUMAN	RACGAP1	2.4744
1	1	PLXD1_HUMAN	PLXND1	2.4609
1	1	ACO13_HUMAN	ACOT13	2.4452
1	1	QSOX2_HUMAN	QSOX2	2.4377
1	1	ARF4_HUMAN	ARF4	2.4361
1	1	CBLN4_HUMAN	CBLN4	2.4354
1	1	RS2_HUMAN	RPS2	2.4349
1	1	PRDX5_HUMAN	PRDX5	2.4311
1	1	IPO5_HUMAN	IPO5	2.4277
1	1	AN32B_HUMAN	ANP32B	2.4225
1	1	CBPA1_HUMAN	CPA1	2.4212
1	1	PUR4_HUMAN	PFAS	2.4212
1	1	CD5_HUMAN	CD5	2.4159
1	1	ITIH5_HUMAN	ITIH5	2.4094
1	1	MYPT2_HUMAN	PPP1R12B	2.4076
1	1	DOPD_HUMAN	DDT	2.3936
1	1	6PGL_HUMAN	PGLS	2.3816
1	1	RL17_HUMAN	RPL17	2.3756
1	1	RL24_HUMAN	RPL24	2.3751
1	1	CX030_HUMAN	CXorf30	2.3633
1	1	ATPD_HUMAN	ATP5D	2.3576
1	1	MCM3_HUMAN	MCM3	2.3485
1	1	CH059_HUMAN	C8orf59	2.3478
1	1	AK1BF_HUMAN	AKR1B15	2.3264
1	1	ZFHX2_HUMAN	ZFHX2	2.3213
1	1	FHDC1_HUMAN	FHDC1	2.32
1	1	PPAC_HUMAN	ACP1	2.3188
1	1	RS26L_HUMAN	RPS26P11	2.3105
1	1	RPAB3_HUMAN	POLR2H	2.3092
1	1	PLP2_HUMAN	PLP2	2.3054
1	1	GSTM3_HUMAN	GSTM3	2.2927
1	1	TBB5_HUMAN	TUBB	2.2833
1	1	FABP4_HUMAN	FABP4	2.2749
1	1	CYTM_HUMAN	CST6	2.27
1	1	F8W7A7_HUMAN	CCDC178	2.2659
1	1	CNPY2_HUMAN	CNPY2	2.2612
1	1	MPP6_HUMAN	MPP6	2.2549
1	1	PHS_HUMAN	PCBD1	2.2456
1	1	PCNP_HUMAN	PCNP	2.2191
1	1	PGES2_HUMAN	PTGES2	2.2022
1	1	DDTL_HUMAN	DDTL	2.2017
1	1	MAN1_HUMAN	LEMD3	2.1985
1	1	RAC1_HUMAN	RAC1	2.1878
1	1	NB5R3_HUMAN	CYB5R3	2.1868
1	1	RL27_HUMAN	RPL27	2.182
1	1	MYO1E_HUMAN	MYO1E	2.175
1	1	S1PR3_HUMAN	S1PR3	2.1663
1	1	HGB1A_HUMAN	HMGB1P1	2.1638
1	1	CLAP2_HUMAN	CLASP2	2.1635
						3	20	IgG1b_bovine		3.5574
						6	88	ALBU_HUMAN_contaminant	ALB	2.9807
						9	50	IgG1_bovine		2.9967
						37	521	ALBU_BOVIN_contaminant	ALB	3.4546

## Sheet: 24 h CM-II
Table 4. 24 h CM-Trial II
Unique	Total	reference	Gene Symbol	AVG
33	49	FINC_HUMAN	FN1	3.5564
31	36	FLNA_HUMAN	FLNA	3.1103
26	60	TSP1_HUMAN	THBS1	3.2489
24	26	VINC_HUMAN	VCL	2.9169
22	22	COCA1_HUMAN	COL12A1	2.9539
20	23	TLN1_HUMAN	TLN1	3.2776
16	71	CO3_HUMAN	C3	3.3229
15	151	A2MG_HUMAN	A2M	3.0007
13	23	BGH3_HUMAN	TGFBI	2.9408
12	14	ACTN4_HUMAN	ACTN4	3.3376
11	36	GELS_HUMAN	GSN	3.6181
11	24	FBLN1_HUMAN	FBLN1	2.6106
11	15	TPIS_HUMAN	TPI1	3.2136
11	12	PXDN_HUMAN	PXDN	3.1419
10	25	ACTA_HUMAN	ACTA2	2.9416
10	23	G3P_HUMAN	GAPDH	3.3597
10	21	CLUS_HUMAN	CLU	3.4056
10	18	ENOA_HUMAN	ENO1	3.125
10	14	1433E_HUMAN	YWHAE	3.2434
10	12	CO5A1_HUMAN	COL5A1	3.1422
10	11	LAMB1_HUMAN	LAMB1	3.1304
10	11	MYH9_HUMAN	MYH9	2.8946
9	28	ITIH3_HUMAN	ITIH3	2.8658
9	18	PROF1_HUMAN	PFN1	3.1299
9	16	CO3A1_HUMAN	COL3A1	3.1554
9	13	PRDX1_HUMAN	PRDX1	2.7073
9	12	EF2_HUMAN	EEF2	3.314
9	12	LDHB_HUMAN	LDHB	3.2557
9	11	LG3BP_HUMAN	LGALS3BP	3.3633
9	11	LDHA_HUMAN	LDHA	2.9292
9	11	KPYM_HUMAN	PKM	2.7685
9	10	ANXA1_HUMAN	ANXA1	3.9783
9	10	ACTN1_HUMAN	ACTN1	3.1378
8	15	APOB_HUMAN	APOB	3.3209
8	14	TAGL2_HUMAN	TAGLN2	3.1904
8	10	CO4A_HUMAN	C4A	2.4644
8	9	CO7A1_HUMAN	COL7A1	2.9189
8	8	ENPL_HUMAN	HSP90B1	3.1224
8	8	PLEC_HUMAN	PLEC	2.6287
7	43	ITIH2_HUMAN	ITIH2	2.8151
7	27	ACTB_HUMAN	ACTB	3.689
7	12	CO1A2_HUMAN	COL1A2	3.0371
7	11	PPIA_HUMAN	PPIA	2.8654
7	10	TBA1A_HUMAN	TUBA1A	3.0812
7	9	LAMC1_HUMAN	LAMC1	3.3223
7	9	H90B3_HUMAN	HSP90AB3P	2.6689
7	7	LMNA_HUMAN	LMNA	3.209
7	7	FSTL4_HUMAN	FSTL4	3.0216
7	7	FLNB_HUMAN	FLNB	2.6383
7	7	CLH1_HUMAN	CLTC	2.5277
7	7	TERA_HUMAN	VCP	2.4989
6	17	COMP_HUMAN	COMP	3.007
6	13	ANXA2_HUMAN	ANXA2	4.0037
6	13	FA5_HUMAN	F5	3.2549
6	12	TRFL_HUMAN	LTF	2.666
6	11	COF1_HUMAN	CFL1	4.5641
6	7	CLIC1_HUMAN	CLIC1	3.4733
6	7	HS90B_HUMAN	HSP90AB1	3.1854
6	7	RAN_HUMAN	RAN	2.9067
6	7	CNTN1_HUMAN	CNTN1	2.8759
6	7	PGBM_HUMAN	HSPG2	2.7571
6	6	ACLY_HUMAN	ACLY	2.8361
5	26	PEDF_HUMAN	SERPINF1	3.0365
5	12	CO6A1_HUMAN	COL6A1	3.0858
5	9	GBLP_HUMAN	GNB2L1	3.194
5	8	NPM_HUMAN	NPM1	3.7034
5	8	TBB2A_HUMAN	TUBB2A	2.9952
5	8	IBP7_HUMAN	IGFBP7	2.9502
5	8	H4_HUMAN	HIST1H4A	2.8397
5	7	RS3_HUMAN	RPS3	3.0381
5	7	ROA2_HUMAN	HNRNPA2B1	2.9605
5	7	THIO_HUMAN	TXN	2.8901
5	7	CSTN1_HUMAN	CLSTN1	2.8736
5	7	APOE_HUMAN	APOE	2.8258
5	6	IQGA1_HUMAN	IQGAP1	3.2104
5	6	HSPB1_HUMAN	HSPB1	3.1973
5	6	1433B_HUMAN	YWHAB	2.8712
5	6	EF1A1_HUMAN	EEF1A1	2.8471
5	6	NUCL_HUMAN	NCL	2.7506
5	6	CA2D1_HUMAN	CACNA2D1	2.5837
5	5	UBA1_HUMAN	UBA1	3.0668
5	5	MDHC_HUMAN	MDH1	2.9693
4	53	HBA_HUMAN	HBA1	2.981
4	14	THBG_HUMAN	SERPINA7	3.2697
4	11	CO1A1_HUMAN	COL1A1	3.2701
4	8	PPIB_HUMAN	PPIB	3.2885
4	8	RL40_HUMAN	UBA52	3.2768
4	7	CERU_HUMAN	CP	3.6205
4	7	PNPH_HUMAN	PNP	3.0441
4	6	HS90A_HUMAN	HSP90AA1	3.5178
4	6	RA1L2_HUMAN	HNRNPA1L2	3.439
4	6	GDIR1_HUMAN	ARHGDIA	3.3204
4	6	CO2A1_HUMAN	COL2A1	3.1961
4	6	CH10_HUMAN	HSPE1	3.106
4	6	IF5A1_HUMAN	EIF5A	2.9256
4	6	RLA0L_HUMAN	RPLP0P6	2.9182
4	6	NDKA_HUMAN	NME1	2.7975
4	6	TPM1_HUMAN	TPM1	2.7729
4	5	PSB5_HUMAN	PSMB5	3.2644
4	5	MDHM_HUMAN	MDH2	3.151
4	5	IGHA1_HUMAN	IGHA1	2.7298
4	5	CATA_HUMAN	CAT	2.5334
4	5	PRDX2_HUMAN	PRDX2	2.4763
4	4	PSB3_HUMAN	PSMB3	3.8311
4	4	CAZA1_HUMAN	CAPZA1	3.1805
4	4	RB11A_HUMAN	RAB11A	3.111
4	4	ANXA5_HUMAN	ANXA5	2.9351
4	4	CO6A3_HUMAN	COL6A3	2.8412
4	4	PSA1_HUMAN	PSMA1	2.8284
4	4	PSB6_HUMAN	PSMB6	2.7758
4	4	TPM3_HUMAN	TPM3	2.7297
4	4	CO4A2_HUMAN	COL4A2	2.6773
4	4	PSA6_HUMAN	PSMA6	2.4776
4	4	PTPRF_HUMAN	PTPRF	2.3861
4	4	RS18_HUMAN	RPS18	2.2039
4	4	PRDX6_HUMAN	PRDX6	2.1978
3	42	FETA_HUMAN	AFP	3.5826
3	9	ANT3_HUMAN	SERPINC1	2.4146
3	8	PEBP1_HUMAN	PEBP1	3.8928
3	7	PZP_HUMAN	PZP	3.0514
3	6	TETN_HUMAN	CLEC3B	4.2291
3	5	GSTP1_HUMAN	GSTP1	4.0928
3	5	ARF1_HUMAN	ARF1	3.6325
3	5	RSU1_HUMAN	RSU1	3.2057
3	5	PGAM1_HUMAN	PGAM1	2.6042
3	4	1433Z_HUMAN	YWHAZ	3.9257
3	4	PSA2_HUMAN	PSMA2	3.5515
3	4	PIP_HUMAN	PIP	3.5401
3	4	POSTN_HUMAN	POSTN	3.0663
3	4	NDK8_HUMAN	NME2P1	3.0435
3	4	EF1D_HUMAN	EEF1D	3.0279
3	4	PSA4_HUMAN	PSMA4	3.0264
3	4	ARPC4_HUMAN	ARPC4	2.88
3	4	TBA4A_HUMAN	TUBA4A	2.6128
3	3	EF1B_HUMAN	EEF1B2	3.782
3	3	CPNS1_HUMAN	CAPNS1	3.4749
3	3	ACOC_HUMAN	ACO1	3.3448
3	3	HPRT_HUMAN	HPRT1	3.2529
3	3	LASP1_HUMAN	LASP1	3.1764
3	3	KAD1_HUMAN	AK1	2.9197
3	3	BPIA1_HUMAN	BPIFA1	2.9115
3	3	TCP4_HUMAN	SUB1	2.8256
3	3	PSA3_HUMAN	PSMA3	2.8007
3	3	KCD12_HUMAN	KCTD12	2.7607
3	3	RS16_HUMAN	RPS16	2.6465
3	3	VDAC1_HUMAN	VDAC1	2.6422
3	3	SAHH_HUMAN	AHCY	2.6345
3	3	LRP1_HUMAN	LRP1	2.6176
3	3	PHB2_HUMAN	PHB2	2.5984
3	3	PSA_HUMAN	NPEPPS	2.5734
3	3	GRP78_HUMAN	HSPA5	2.4967
3	3	MSLN_HUMAN	MSLN	2.4921
3	3	NCAM1_HUMAN	NCAM1	2.3574
3	3	ADT2_HUMAN	SLC25A5	2.3205
2	17	HBB_HUMAN	HBB	2.5396
2	10	IGLL5_HUMAN	IGLL5	2.5395
2	9	VTNC_HUMAN	VTN	3.8116
2	8	ITIH1_HUMAN	ITIH1	3.0179
2	6	H2B1B_HUMAN	HIST1H2BB	3.4066
2	5	APOA1_HUMAN	APOA1	3.5878
2	5	CO9_HUMAN	C9	2.6259
2	5	ALDOA_HUMAN	ALDOA	2.569
2	4	PSA7L_HUMAN	PSMA8	3.9512
2	4	HGFA_HUMAN	HGFAC	3.4111
2	4	H90B2_HUMAN	HSP90AB2P	3.2627
2	4	GGCT_HUMAN	GGCT	3.1706
2	4	RL12_HUMAN	RPL12	3.0425
2	4	CFAB_HUMAN	CFB	2.9874
2	4	ACTBM_HUMAN	POTEKP	2.8785
2	4	ZA2G_HUMAN	AZGP1	2.6233
2	3	PCNA_HUMAN	PCNA	3.8251
2	3	1A01_HUMAN	HLA-A	3.8185
2	3	VTDB_HUMAN	GC	3.4543
2	3	RET4_HUMAN	RBP4	3.3021
2	3	RAP1A_HUMAN	RAP1A	3.2267
2	3	TSP4_HUMAN	THBS4	3.1399
2	3	CAPZB_HUMAN	CAPZB	3.058
2	3	RAB7A_HUMAN	RAB7A	3.0556
2	3	TIMP2_HUMAN	TIMP2	3.0187
2	3	NQO1_HUMAN	NQO1	2.9528
2	3	CHAD_HUMAN	CHAD	2.9284
2	3	TBB1_HUMAN	TUBB1	2.9127
2	3	CDSN_HUMAN	CDSN	2.7768
2	3	UN45B_HUMAN	UNC45B	2.659
2	3	NNRE_HUMAN	APOA1BP	2.6336
2	3	CAD13_HUMAN	CDH13	2.5937
2	3	TSP3_HUMAN	THBS3	2.5855
2	3	ALDR_HUMAN	AKR1B1	2.438
2	3	COAA1_HUMAN	COL10A1	2.2403
2	3	TXD17_HUMAN	TXNDC17	2.2096
2	2	CBR1_HUMAN	CBR1	5.0929
2	2	TPM4_HUMAN	TPM4	4.8456
2	2	RLA0_HUMAN	RPLP0	4.5051
2	2	1433T_HUMAN	YWHAQ	4.09
2	2	COBA1_HUMAN	COL11A1	4.0729
2	2	NACA_HUMAN	NACA	3.9653
2	2	TKT_HUMAN	TKT	3.9313
2	2	VASN_HUMAN	VASN	3.9202
2	2	PRDX3_HUMAN	PRDX3	3.8474
2	2	MTAP_HUMAN	MTAP	3.8364
2	2	HNRPU_HUMAN	HNRNPU	3.7477
2	2	ZG16B_HUMAN	ZG16B	3.7104
2	2	PSA7_HUMAN	PSMA7	3.6748
2	2	NRP1_HUMAN	NRP1	3.6677
2	2	ML12A_HUMAN	MYL12A	3.6427
2	2	S10AB_HUMAN	S100A11	3.6107
2	2	PARK7_HUMAN	PARK7	3.564
2	2	LEG1_HUMAN	LGALS1	3.4905
2	2	PCD12_HUMAN	PCDH12	3.4527
2	2	HNRPC_HUMAN	HNRNPC	3.4218
2	2	RBMX_HUMAN	RBMX	3.3865
2	2	FABP5_HUMAN	FABP5	3.3796
2	2	RLA2_HUMAN	RPLP2	3.3777
2	2	LAMA4_HUMAN	LAMA4	3.3588
2	2	NCRP1_HUMAN	NCCRP1	3.3447
2	2	IPYR_HUMAN	PPA1	3.3418
2	2	ROA1_HUMAN	HNRNPA1	3.3245
2	2	QSOX1_HUMAN	QSOX1	3.2945
2	2	IF2A_HUMAN	EIF2S1	3.2854
2	2	RAB1A_HUMAN	RAB1A	3.2801
2	2	RL10A_HUMAN	RPL10A	3.239
2	2	HS902_HUMAN	HSP90AA2	3.2249
2	2	T132A_HUMAN	TMEM132A	3.1578
2	2	MYL6_HUMAN	MYL6	3.1162
2	2	TBCA_HUMAN	TBCA	3.1038
2	2	1433G_HUMAN	YWHAG	3.0786
2	2	NEBU_HUMAN	NEB	3.0693
2	2	PTPRK_HUMAN	PTPRK	2.9836
2	2	CYR61_HUMAN	CYR61	2.9719
2	2	SODC_HUMAN	SOD1	2.966
2	2	IBP4_HUMAN	IGFBP4	2.952
2	2	PA1B2_HUMAN	PAFAH1B2	2.9421
2	2	ELAV1_HUMAN	ELAVL1	2.9405
2	2	CO5_HUMAN	C5	2.8956
2	2	NEO1_HUMAN	NEO1	2.8861
2	2	CO9A1_HUMAN	COL9A1	2.8746
2	2	FAS_HUMAN	FASN	2.8718
2	2	FA10_HUMAN	F10	2.8605
2	2	CYTB_HUMAN	CSTB	2.8245
2	2	HS905_HUMAN	HSP90AA5P	2.7684
2	2	PSDE_HUMAN	PSMD14	2.7332
2	2	IMB1_HUMAN	KPNB1	2.6882
2	2	SMD3_HUMAN	SNRPD3	2.6609
2	2	PGES2_HUMAN	PTGES2	2.6539
2	2	QOR_HUMAN	CRYZ	2.6443
2	2	GLOD4_HUMAN	GLOD4	2.6401
2	2	AK1C1_HUMAN	AKR1C1	2.5928
2	2	IPO5_HUMAN	IPO5	2.5701
2	2	RL7_HUMAN	RPL7	2.5635
2	2	RSSA_HUMAN	RPSA	2.528
2	2	IBP2_HUMAN	IGFBP2	2.5217
2	2	SPTN1_HUMAN	SPTAN1	2.5171
2	2	NELL2_HUMAN	NELL2	2.5153
2	2	MPRI_HUMAN	IGF2R	2.5149
2	2	CADH2_HUMAN	CDH2	2.4479
2	2	SH3L3_HUMAN	SH3BGRL3	2.4454
2	2	VDAC3_HUMAN	VDAC3	2.4372
2	2	GNPI1_HUMAN	GNPDA1	2.3994
2	2	ANXA3_HUMAN	ANXA3	2.3594
2	2	PSA5_HUMAN	PSMA5	2.3345
2	2	ATR_HUMAN	ATR	2.3268
2	2	MIME_HUMAN	OGN	2.323
2	2	KCRB_HUMAN	CKB	2.2664
2	2	SERC_HUMAN	PSAT1	2.265
2	2	COFA1_HUMAN	COL15A1	2.2612
2	2	ETFA_HUMAN	ETFA	2.2523
2	2	ADT1_HUMAN	SLC25A4	2.2235
2	2	IPO7_HUMAN	IPO7	2.0259
2	2	ANR11_HUMAN	ANKRD11	1.9425
2	2	RPIA_HUMAN	RPIA	1.8909
2	2	MYO7A_HUMAN	MYO7A	1.8081
1	8	IGKC_HUMAN	IGKC	3.2068
1	4	LYSC_HUMAN	LYZ	3.2993
1	4	CUTA_HUMAN	CUTA	2.9624
1	4	K1109_HUMAN	KIAA1109	2.6857
1	4	TPPC8_HUMAN	TRAPPC8	2.5579
1	3	APOC3_HUMAN	APOC3	4.423
1	3	CSRP1_HUMAN	CSRP1	2.6899
1	3	A1AT_HUMAN	SERPINA1	2.4643
1	3	ZN268_HUMAN	ZNF268	2.4561
1	2	RGN_HUMAN	RGN	5.5117
1	2	FBN1_HUMAN	FBN1	3.8312
1	2	BDH_HUMAN	BDH1	3.5331
1	2	J3KQA0_HUMAN	SYT1	3.3803
1	2	CFAD_HUMAN	CFD	3.2881
1	2	KAD2_HUMAN	AK2	3.2477
1	2	PH4H_HUMAN	PAH	3.1821
1	2	MYH3_HUMAN	MYH3	3.1332
1	2	C1QBP_HUMAN	C1QBP	3.0961
1	2	PRG4_HUMAN	PRG4	3.0674
1	2	CYTC_HUMAN	CST3	2.9931
1	2	HSP76_HUMAN	HSPA6	2.8019
1	2	FABPL_HUMAN	FABP1	2.7324
1	2	THRB_HUMAN	F2	2.5503
1	2	SC22B_HUMAN	SEC22B	2.5309
1	2	CO8B_HUMAN	C8B	2.5286
1	2	SET_HUMAN	SET	2.4929
1	2	A1ATR_HUMAN	SERPINA2P	2.4674
1	1	CRIP2_HUMAN	CRIP2	6.4239
1	1	MATR3_HUMAN	MATR3	4.6761
1	1	T132C_HUMAN	TMEM132C	4.6754
1	1	MTPN_HUMAN	MTPN	4.5201
1	1	LSM2_HUMAN	LSM2	4.3816
1	1	E9PBV3_HUMAN	SBSN	4.3702
1	1	RL14_HUMAN	RPL14	4.2824
1	1	RLA1_HUMAN	RPLP1	4.2798
1	1	TIMP1_HUMAN	TIMP1	4.2515
1	1	RL11_HUMAN	RPL11	4.2254
1	1	HSP74_HUMAN	HSPA4	4.133
1	1	GANAB_HUMAN	GANAB	4.0443
1	1	HCD2_HUMAN	HSD17B10	4.0378
1	1	BLVRB_HUMAN	BLVRB	4.0241
1	1	SPP24_HUMAN	SPP2	4.0012
1	1	TRAP1_HUMAN	TRAP1	3.9879
1	1	TALDO_HUMAN	TALDO1	3.9869
1	1	HSP7C_HUMAN	HSPA8	3.9837
1	1	RS23_HUMAN	RPS23	3.96
1	1	ARPC3_HUMAN	ARPC3	3.8988
1	1	CXCL2_HUMAN	CXCL2	3.8619
1	1	H0Y896_HUMAN	WDR52	3.8201
1	1	SSBP_HUMAN	SSBP1	3.7906
1	1	ST1C3_HUMAN	SULT1C3	3.7532
1	1	RL38_HUMAN	RPL38	3.6967
1	1	LIMS1_HUMAN	LIMS1	3.6882
1	1	LMAN2_HUMAN	LMAN2	3.6801
1	1	TRXR1_HUMAN	TXNRD1	3.6636
1	1	TOLIP_HUMAN	TOLLIP	3.6611
1	1	ARC1B_HUMAN	ARPC1B	3.6578
1	1	KBRS2_HUMAN	NKIRAS2	3.637
1	1	RL23_HUMAN	RPL23	3.6357
1	1	DUT_HUMAN	DUT	3.6272
1	1	RAI1_HUMAN	RAI1	3.6146
1	1	VWF_HUMAN	VWF	3.6056
1	1	SPB13_HUMAN	SERPINB13	3.6001
1	1	NRAP_HUMAN	NRAP	3.5887
1	1	TXNL1_HUMAN	TXNL1	3.5551
1	1	CA173_HUMAN	C1orf173	3.5436
1	1	SKP1_HUMAN	SKP1	3.5355
1	1	HNRH3_HUMAN	HNRNPH3	3.5353
1	1	EFNB2_HUMAN	EFNB2	3.5285
1	1	PIN1_HUMAN	PIN1	3.5241
1	1	GAPR1_HUMAN	GLIPR2	3.5121
1	1	PPGB_HUMAN	CTSA	3.5019
1	1	EF1G_HUMAN	EEF1G	3.4926
1	1	PP2AA_HUMAN	PPP2CA	3.4869
1	1	FRIH_HUMAN	FTH1	3.4818
1	1	S10AE_HUMAN	S100A14	3.453
1	1	MYL6B_HUMAN	MYL6B	3.4118
1	1	VIME_HUMAN	VIM	3.4105
1	1	1433F_HUMAN	YWHAH	3.3961
1	1	PRS23_HUMAN	PRSS23	3.3854
1	1	PCSK9_HUMAN	PCSK9	3.3815
1	1	CADH6_HUMAN	CDH6	3.3763
1	1	UBE2N_HUMAN	UBE2N	3.3432
1	1	F10A1_HUMAN	ST13	3.3353
1	1	RL22_HUMAN	RPL22	3.3306
1	1	RS8_HUMAN	RPS8	3.3166
1	1	HEM2_HUMAN	ALAD	3.2944
1	1	PSME1_HUMAN	PSME1	3.288
1	1	ATPG_HUMAN	ATP5C1	3.2842
1	1	ARF4_HUMAN	ARF4	3.27
1	1	CLC11_HUMAN	CLEC11A	3.2579
1	1	DDAH2_HUMAN	DDAH2	3.2534
1	1	PPT1_HUMAN	PPT1	3.2416
1	1	KV303_HUMAN		3.2135
1	1	PAI1_HUMAN	SERPINE1	3.2043
1	1	ATS13_HUMAN	ADAMTS13	3.1949
1	1	ADT3_HUMAN	SLC25A6	3.155
1	1	AN32E_HUMAN	ANP32E	3.1406
1	1	XPO1_HUMAN	XPO1	3.0982
1	1	H11_HUMAN	HIST1H1A	3.0825
1	1	Q5VU61_HUMAN	TPM3	3.0792
1	1	CJ120_HUMAN	C10orf120	3.0787
1	1	HSP71_HUMAN	HSPA1A	3.0693
1	1	SH3L1_HUMAN	SH3BGRL	3.055
1	1	C3P1_HUMAN	C3P1	3.0366
1	1	PROS_HUMAN	PROS1	3.0266
1	1	DCXR_HUMAN	DCXR	3.0253
1	1	OSTP_HUMAN	SPP1	3.0196
1	1	H2A1A_HUMAN	HIST1H2AA	3.0037
1	1	RS19_HUMAN	RPS19	2.9949
1	1	FKB1A_HUMAN	FKBP1A	2.9932
1	1	RUXE_HUMAN	SNRPE	2.9904
1	1	GSTA1_HUMAN	GSTA1	2.9892
1	1	PANX2_HUMAN	PANX2	2.9589
1	1	GBB1_HUMAN	GNB1	2.9528
1	1	PHB_HUMAN	PHB	2.9473
1	1	PTMS_HUMAN	PTMS	2.925
1	1	UK114_HUMAN	HRSP12	2.9174
1	1	HNRDL_HUMAN	HNRPDL	2.8951
1	1	RENR_HUMAN	ATP6AP2	2.8945
1	1	TRFE_HUMAN	TF	2.8941
1	1	TPM2_HUMAN	TPM2	2.8683
1	1	PPIE_HUMAN	PPIE	2.8556
1	1	PCDGK_HUMAN	PCDHGC3	2.8411
1	1	PGCA_HUMAN	ACAN	2.8314
1	1	RL27A_HUMAN	RPL27A	2.8229
1	1	CATZ_HUMAN	CTSZ	2.8058
1	1	CC138_HUMAN	CCDC138	2.7993
1	1	PGP_HUMAN	PGP	2.788
1	1	F227B_HUMAN	FAM227B	2.7755
1	1	PPAC_HUMAN	ACP1	2.7655
1	1	SAR1A_HUMAN	SAR1A	2.7594
1	1	AKCL2_HUMAN	AKR1E2	2.7436
1	1	SUMO2_HUMAN	SUMO2	2.7285
1	1	CD109_HUMAN	CD109	2.7223
1	1	IgG2a_bovine		2.713
1	1	GDN_HUMAN	SERPINE2	2.7061
1	1	FAM3C_HUMAN	FAM3C	2.7039
1	1	KCNH1_HUMAN	KCNH1	2.6814
1	1	CN166_HUMAN	C14orf166	2.6773
1	1	ASNS_HUMAN	ASNS	2.6728
1	1	DERM_HUMAN	DPT	2.6656
1	1	SND1_HUMAN	SND1	2.662
1	1	KNG1_HUMAN	KNG1	2.6292
1	1	DOP2_HUMAN	DOPEY2	2.611
1	1	RAB8A_HUMAN	RAB8A	2.6071
1	1	SHBG_HUMAN	SHBG	2.579
1	1	RFC4_HUMAN	RFC4	2.5776
1	1	PSME3_HUMAN	PSME3	2.5681
1	1	AOC2_HUMAN	AOC2	2.5605
1	1	ING2_HUMAN	ING2	2.5535
1	1	APOD_HUMAN	APOD	2.5407
1	1	SNRPA_HUMAN	SNRPA	2.5352
1	1	RAB5A_HUMAN	RAB5A	2.535
1	1	SEPR_HUMAN	FAP	2.5182
1	1	Q5JRM7_HUMAN	CXorf59	2.4995
1	1	ARF5_HUMAN	ARF5	2.4953
1	1	GPX3_HUMAN	GPX3	2.4934
1	1	TIMP3_HUMAN	TIMP3	2.4891
1	1	NHRF2_HUMAN	SLC9A3R2	2.4886
1	1	ETFB_HUMAN	ETFB	2.4767
1	1	MALT1_HUMAN	MALT1	2.476
1	1	DDX60_HUMAN	DDX60	2.4678
1	1	PCBP2_HUMAN	PCBP2	2.4616
1	1	RS9_HUMAN	RPS9	2.4497
1	1	TNFL6_HUMAN	FASLG	2.4379
1	1	DYH17_HUMAN	DNAH17	2.4368
1	1	RB33B_HUMAN	RAB33B	2.4327
1	1	F8WAI1_HUMAN	IGFN1	2.4296
1	1	BI2L2_HUMAN	BAIAP2L2	2.4271
1	1	ZN446_HUMAN	ZNF446	2.4268
1	1	PSB2_HUMAN	PSMB2	2.4262
1	1	TNC18_HUMAN	TNRC18	2.4182
1	1	ASZ1_HUMAN	ASZ1	2.4046
1	1	GOLP3_HUMAN	GOLPH3	2.4038
1	1	LYNX1_HUMAN	LYNX1	2.4031
1	1	BLMH_HUMAN	BLMH	2.3958
1	1	SRB4D_HUMAN	SRCRB4D	2.3937
1	1	AGRIN_HUMAN	AGRN	2.3899
1	1	TICRR_HUMAN	TICRR	2.372
1	1	OSBL1_HUMAN	OSBPL1A	2.3616
1	1	Q5T3I4_HUMAN	APOA1BP	2.3546
1	1	RAB14_HUMAN	RAB14	2.3491
1	1	OTUB1_HUMAN	OTUB1	2.3466
1	1	DLRB1_HUMAN	DYNLRB1	2.3363
1	1	AINX_HUMAN	INA	2.3345
1	1	STRN_HUMAN	STRN	2.3291
1	1	FIBA_HUMAN	FGA	2.3253
1	1	AK1A1_HUMAN	AKR1A1	2.3149
1	1	TIAM1_HUMAN	TIAM1	2.3138
1	1	B5MCS2_HUMAN	SETD7	2.307
1	1	HMGB2_HUMAN	HMGB2	2.3022
1	1	PLTP_HUMAN	PLTP	2.2984
1	1	SYEP_HUMAN	EPRS	2.2982
1	1	FANCJ_HUMAN	BRIP1	2.2769
1	1	CE120_HUMAN	CEP120	2.2753
1	1	ARI3B_HUMAN	ARID3B	2.268
1	1	MAGF1_HUMAN	MAGEF1	2.2402
1	1	MYO5C_HUMAN	MYO5C	2.2333
1	1	NAT8_HUMAN	NAT8	2.2324
1	1	NB5R3_HUMAN	CYB5R3	2.2318
1	1	ANKS3_HUMAN	ANKS3	2.2277
1	1	RAC1_HUMAN	RAC1	2.2204
1	1	NID2_HUMAN	NID2	2.2197
1	1	PINX1_HUMAN	PINX1	2.2192
1	1	GABR1_HUMAN	GABBR1	2.2177
1	1	FBLN3_HUMAN	EFEMP1	2.2117			3	20	IgG1b_bovine		3.8099
							6	99	ALBU_HUMAN_contaminant	ALB	2.9293
							9	50	IgG1_bovine		3.0178
							37	566	ALBU_BOVIN_contaminant	ALB	3.4236

## Sheet: 2h CM-I
Table 5. 2h CM-Trial I
Unique	Total	reference	Gene Symbol	AVG
25	28	TLN1_HUMAN	TLN1	3.0777
23	27	VINC_HUMAN	VCL	3.178
19	47	TSP1_HUMAN	THBS1	2.9828
16	26	FINC_HUMAN	FN1	3.2981
14	27	APOB_HUMAN	APOB	3.2534
13	15	LRP1_HUMAN	LRP1	2.7343
12	179	A2MG_HUMAN	A2M	3.2093
11	77	CO3_HUMAN	C3	3.4818
11	25	GELS_HUMAN	GSN	3.2228
10	61	ITIH2_HUMAN	ITIH2	2.6442
10	10	FLNA_HUMAN	FLNA	3.0513
9	21	ITIH3_HUMAN	ITIH3	2.6047
8	15	CO4A_HUMAN	C4A	2.9254
8	14	FA5_HUMAN	F5	3.6729
8	10	CNTN1_HUMAN	CNTN1	2.8063
7	18	ACTA_HUMAN	ACTA2	2.8674
7	12	CERU_HUMAN	CP	3.7656
6	23	PEDF_HUMAN	SERPINF1	3.1287
6	17	HS71L_HUMAN	HSPA1L	4.041
6	7	NCAM1_HUMAN	NCAM1	3.1322
6	6	LAMB1_HUMAN	LAMB1	2.7273
6	6	CO6A3_HUMAN	COL6A3	2.4383
5	13	COMP_HUMAN	COMP	3.1596
5	11	CO1A1_HUMAN	COL1A1	3.3955
5	10	CO5A1_HUMAN	COL5A1	2.9298
5	8	CO2A1_HUMAN	COL2A1	3.1703
5	8	G3P_HUMAN	GAPDH	2.894
5	6	FBLN1_HUMAN	FBLN1	2.5087
5	5	ACTN1_HUMAN	ACTN1	3.3942
4	94	HBA_HUMAN	HBA1	2.8775
4	46	HBB_HUMAN	HBB	2.664
4	12	CO3A1_HUMAN	COL3A1	3.0949
4	12	THBG_HUMAN	SERPINA7	2.9972
4	9	COF1_HUMAN	CFL1	4.2815
4	9	ITIH1_HUMAN	ITIH1	2.7616
4	7	ACTB_HUMAN	ACTB	3.3162
4	7	CO1A2_HUMAN	COL1A2	3.1503
4	6	ARF1_HUMAN	ARF1	3.579
4	6	TBA1A_HUMAN	TUBA1A	3.5687
4	5	TPIS_HUMAN	TPI1	3.5993
4	5	1433B_HUMAN	YWHAB	3.1309
4	5	KCD12_HUMAN	KCTD12	2.7789
4	4	LDHB_HUMAN	LDHB	3.4737
4	4	PROF1_HUMAN	PFN1	3.08
3	36	FETA_HUMAN	AFP	3.1185
3	17	APOE_HUMAN	APOE	3.2016
3	10	TETN_HUMAN	CLEC3B	4.1252
3	8	RL40_HUMAN	UBA52	3.2424
3	7	CO6A1_HUMAN	COL6A1	3.4411
3	7	PZP_HUMAN	PZP	3.1175
3	6	HSP71_HUMAN	HSPA1A	3.6006
3	6	CO9_HUMAN	C9	2.7631
3	5	PEBP1_HUMAN	PEBP1	3.5776
3	5	PGAM1_HUMAN	PGAM1	2.7352
3	4	1433Z_HUMAN	YWHAZ	4.3847
3	4	TAGL2_HUMAN	TAGLN2	3.1255
3	4	ANT3_HUMAN	SERPINC1	2.751
3	4	TBA4A_HUMAN	TUBA4A	2.5991
3	3	NRP1_HUMAN	NRP1	4.0427
3	3	1433E_HUMAN	YWHAE	3.8297
3	3	CAD13_HUMAN	CDH13	3.6039
3	3	RGN_HUMAN	RGN	3.4888
3	3	NEO1_HUMAN	NEO1	3.3842
3	3	CLUS_HUMAN	CLU	3.1905
3	3	ACTN4_HUMAN	ACTN4	3.0397
3	3	RAN_HUMAN	RAN	2.8098
3	3	TENA_HUMAN	TNC	2.7212
3	3	MPRI_HUMAN	IGF2R	2.6049
2	15	APOA1_HUMAN	APOA1	3.2939
2	6	TPPC8_HUMAN	TRAPPC8	2.5294
2	5	HGFA_HUMAN	HGFAC	2.9638
2	5	PPIA_HUMAN	PPIA	2.5326
2	4	TSP4_HUMAN	THBS4	2.9693
2	4	GPX3_HUMAN	GPX3	2.9664
2	4	RSU1_HUMAN	RSU1	2.8827
2	4	CFAB_HUMAN	CFB	2.8086
2	3	BPIA1_HUMAN	BPIFA1	3.0838
2	3	ITIH4_HUMAN	ITIH4	3.0718
2	3	SAHH_HUMAN	AHCY	2.8911
2	3	EF1A1_HUMAN	EEF1A1	2.7411
2	3	LDHA_HUMAN	LDHA	2.7209
2	2	CADH2_HUMAN	CDH2	4.5565
2	2	PGBM_HUMAN	HSPG2	3.9809
2	2	CLIC1_HUMAN	CLIC1	3.6871
2	2	PSA7_HUMAN	PSMA7	3.5201
2	2	MTAP_HUMAN	MTAP	3.5091
2	2	MA2B1_HUMAN	MAN2B1	3.5068
2	2	IGKC_HUMAN	IGKC	3.3041
2	2	TAGL_HUMAN	TAGLN	3.2897
2	2	MIME_HUMAN	OGN	3.2502
2	2	PSA7L_HUMAN	PSMA8	3.1597
2	2	ARPC4_HUMAN	ARPC4	2.9736
2	2	HSP76_HUMAN	HSPA6	2.9605
2	2	IGHG1_HUMAN	IGHG1	2.8849
2	2	TPM1_HUMAN	TPM1	2.8628
2	2	MYH9_HUMAN	MYH9	2.8529
2	2	UBE2N_HUMAN	UBE2N	2.783
2	2	CO5_HUMAN	C5	2.7734
2	2	PPIC_HUMAN	PPIC	2.6906
2	2	PPAC_HUMAN	ACP1	2.6483
2	2	ENPL_HUMAN	HSP90B1	2.6189
2	2	ATS13_HUMAN	ADAMTS13	2.6178
2	2	HPRT_HUMAN	HPRT1	2.5595
2	2	IGHA1_HUMAN	IGHA1	2.478
2	2	HMCN1_HUMAN	HMCN1	2.4416
2	2	PSA4_HUMAN	PSMA4	2.3864
2	2	TALDO_HUMAN	TALDO1	2.2271
2	2	RN111_HUMAN	RNF111	1.9754
1	15	B7WP66_HUMAN		2.897
1	7	VTNC_HUMAN	VTN	3.8289
1	6	IGLL5_HUMAN	IGLL5	2.2444
1	4	LYSC_HUMAN	LYZ	3.6482
1	4	A1AT_HUMAN	SERPINA1	2.7567
1	3	APOC3_HUMAN	APOC3	4.7693
1	3	ANXA2_HUMAN	ANXA2	3.8785
1	3	LIMC1_HUMAN	LIMCH1	3.3458
1	3	BLVRB_HUMAN	BLVRB	2.9081
1	2	PI51C_HUMAN	PIP5K1C	3.9592
1	2	TSP3_HUMAN	THBS3	3.6908
1	2	MY18A_HUMAN	MYO18A	3.6755
1	2	ERVV1_HUMAN	ERVV-1	3.6321
1	2	CXCL2_HUMAN	CXCL2	3.5107
1	2	PIP_HUMAN	PIP	3.3746
1	2	COAA1_HUMAN	COL10A1	3.2417
1	2	CUTA_HUMAN	CUTA	3.2008
1	2	APOA4_HUMAN	APOA4	3.0999
1	2	TRAP1_HUMAN	TRAP1	3.0715
1	2	RET4_HUMAN	RBP4	2.8815
1	2	COIA1_HUMAN	COL18A1	2.6586
1	2	ERAP2_HUMAN	ERAP2	2.6139
1	2	APOOL_HUMAN	APOOL	2.6018
1	2	RAP1A_HUMAN	RAP1A	2.5181
1	2	GID8_HUMAN	GID8	2.4566
1	2	F5H4X6_HUMAN	DYRK4	2.4382
1	2	AOC2_HUMAN	AOC2	2.4296
1	1	COF2_HUMAN	CFL2	5.3527
1	1	POSTN_HUMAN	POSTN	5.0324
1	1	NRP2_HUMAN	NRP2	4.7466
1	1	1433T_HUMAN	YWHAQ	4.7368
1	1	ARPC3_HUMAN	ARPC3	4.7319
1	1	1433G_HUMAN	YWHAG	4.6737
1	1	MTPN_HUMAN	MTPN	4.5776
1	1	RAB1A_HUMAN	RAB1A	4.487
1	1	1A01_HUMAN	HLA-A	4.4397
1	1	BMP1_HUMAN	BMP1	4.3068
1	1	SPP24_HUMAN	SPP2	4.1472
1	1	YA028_HUMAN		4.1395
1	1	CSPG4_HUMAN	CSPG4	4.0719
1	1	PTPRS_HUMAN	PTPRS	3.8587
1	1	J3KT36_HUMAN	PMP22	3.8363
1	1	CPNS1_HUMAN	CAPNS1	3.7066
1	1	C3P1_HUMAN	C3P1	3.7046
1	1	RNAS4_HUMAN	RNASE4	3.6772
1	1	ALDOA_HUMAN	ALDOA	3.6307
1	1	HBD_HUMAN	HBD	3.6162
1	1	HSPB1_HUMAN	HSPB1	3.5997
1	1	PSB3_HUMAN	PSMB3	3.5848
1	1	KV303_HUMAN		3.5716
1	1	KANK2_HUMAN	KANK2	3.5391
1	1	DERM_HUMAN	DPT	3.5341
1	1	VTDB_HUMAN	GC	3.5329
1	1	MYLK_HUMAN	MYLK	3.4942
1	1	CBR1_HUMAN	CBR1	3.4565
1	1	CATZ_HUMAN	CTSZ	3.4362
1	1	MYH3_HUMAN	MYH3	3.3724
1	1	RHOA_HUMAN	RHOA	3.3666
1	1	NID1_HUMAN	NID1	3.3427
1	1	ARF4_HUMAN	ARF4	3.3268
1	1	PGS1_HUMAN	BGN	3.3147
1	1	RSF1_HUMAN	RSF1	3.2428
1	1	FABPL_HUMAN	FABP1	3.2386
1	1	VWF_HUMAN	VWF	3.2326
1	1	LRC8C_HUMAN	LRRC8C	3.2173
1	1	TENX_HUMAN	TNXB	3.1352
1	1	CAZA1_HUMAN	CAPZA1	3.1311
1	1	RB11A_HUMAN	RAB11A	3.1133
1	1	DEST_HUMAN	DSTN	3.0804
1	1	KDM5C_HUMAN	KDM5C	3.0756
1	1	FRMD5_HUMAN	FRMD5	3.0575
1	1	TRPS1_HUMAN	TRPS1	3.0541
1	1	PPIB_HUMAN	PPIB	3.0444
1	1	GP101_HUMAN	GPR101	3.0393
1	1	HS90A_HUMAN	HSP90AA1	3.0086
1	1	PRG4_HUMAN	PRG4	2.99
1	1	CHL1_HUMAN	CHL1	2.9875
1	1	PSA3_HUMAN	PSMA3	2.9591
1	1	SHBG_HUMAN	SHBG	2.9464
1	1	PPIE_HUMAN	PPIE	2.9333
1	1	H2A1A_HUMAN	HIST1H2AA	2.9295
1	1	OSTP_HUMAN	SPP1	2.9285
1	1	NRCAM_HUMAN	NRCAM	2.9166
1	1	LAC2_HUMAN	IGLC2	2.9161
1	1	F135A_HUMAN	FAM135A	2.9142
1	1	F5H7Z9_HUMAN	REEP1	2.9099
1	1	AGRIN_HUMAN	AGRN	2.8822
1	1	RB33B_HUMAN	RAB33B	2.8626
1	1	GBB1_HUMAN	GNB1	2.8572
1	1	SUMO2_HUMAN	SUMO2	2.8558
1	1	AKCL2_HUMAN	AKR1E2	2.83
1	1	KV206_HUMAN		2.8261
1	1	WWC2_HUMAN	WWC2	2.7852
1	1	SAA4_HUMAN	SAA4	2.7829
1	1	AL1A1_HUMAN	ALDH1A1	2.7718
1	1	THIL_HUMAN	ACAT1	2.7432
1	1	ARMC1_HUMAN	ARMC1	2.7408
1	1	RYR2_HUMAN	RYR2	2.7376
1	1	CD3D_HUMAN	CD3D	2.7117
1	1	NDK3_HUMAN	NME3	2.7115
1	1	RAB35_HUMAN	RAB35	2.673
1	1	EF1B_HUMAN	EEF1B2	2.666
1	1	CHD6_HUMAN	CHD6	2.6571
1	1	FIBA_HUMAN	FGA	2.6433
1	1	CBLN4_HUMAN	CBLN4	2.6335
1	1	PRC2B_HUMAN	PRRC2B	2.6205
1	1	PRDX6_HUMAN	PRDX6	2.6184
1	1	MMP19_HUMAN	MMP19	2.5928
1	1	TMCO7_HUMAN	TMCO7	2.5902
1	1	E9PIW2_HUMAN	DLG2	2.5621
1	1	GUC1A_HUMAN	GUCA1A	2.5356
1	1	MINT_HUMAN	SPEN	2.5132
1	1	S18L2_HUMAN	SS18L2	2.4977
1	1	YIPF4_HUMAN	YIPF4	2.4931
1	1	KIF27_HUMAN	KIF27	2.4918

## Sheet: 2h CM-II
Table 6. 2h CM-Trial II
Unique	Total	reference	Gene Symbol	AVG
21	34	FINC_HUMAN	FN1	3.1226
20	22	TLN1_HUMAN	TLN1	3.1069
18	48	TSP1_HUMAN	THBS1	2.9162
17	19	VINC_HUMAN	VCL	3.0818
16	24	PYC_HUMAN	PC	3.4358
15	185	A2MG_HUMAN	A2M	2.9908
12	29	APOB_HUMAN	APOB	3.3334
12	13	LRP1_HUMAN	LRP1	2.8971
11	27	ACTA_HUMAN	ACTA2	3.0101
10	10	FLNA_HUMAN	FLNA	3.0807
9	64	CO3_HUMAN	C3	3.4329
9	35	HS71L_HUMAN	HSPA1L	4.0591
9	25	ITIH3_HUMAN	ITIH3	2.729
9	24	HSP71_HUMAN	HSPA1A	3.4126
8	47	ITIH2_HUMAN	ITIH2	2.8062
8	25	GELS_HUMAN	GSN	3.5863
8	14	FA5_HUMAN	F5	3.02
8	12	CERU_HUMAN	CP	3.2
8	9	CNTN1_HUMAN	CNTN1	2.9306
7	12	CO5A1_HUMAN	COL5A1	3.4417
7	12	G3P_HUMAN	GAPDH	3.4039
7	9	CO4A_HUMAN	C4A	2.9149
7	8	TRFL_HUMAN	LTF	2.9436
7	7	CA2D1_HUMAN	CACNA2D1	2.5223
6	17	CO1A1_HUMAN	COL1A1	3.1929
6	16	IGHA1_HUMAN	IGHA1	2.5464
6	14	CO3A1_HUMAN	COL3A1	3.3241
6	11	CO1A2_HUMAN	COL1A2	3.1508
6	10	COMP_HUMAN	COMP	3.0938
6	7	ANXA1_HUMAN	ANXA1	3.5039
6	7	1433B_HUMAN	YWHAB	2.9919
6	7	BPIB1_HUMAN	BPIFB1	2.6415
6	7	CO6A3_HUMAN	COL6A3	2.383
6	6	MYH9_HUMAN	MYH9	3.0223
5	121	ALBU_HUMAN_contaminant	ALB	2.8799
5	18	PEDF_HUMAN	SERPINF1	3.3895
5	15	CO2A1_HUMAN	COL2A1	3.0308
5	8	ACTB_HUMAN	ACTB	3.3335
5	7	1433E_HUMAN	YWHAE	3.316
5	7	LDHB_HUMAN	LDHB	3.2163
5	6	BPIA1_HUMAN	BPIFA1	3.1115
5	6	NCAM1_HUMAN	NCAM1	2.8263
5	6	FBLN1_HUMAN	FBLN1	2.269
5	5	TAGL2_HUMAN	TAGLN2	2.5897
4	93	HBA_HUMAN	HBA1	2.9445
4	19	APOA1_HUMAN	APOA1	3.5364
4	16	APOE_HUMAN	APOE	3.1775
4	8	COF1_HUMAN	CFL1	4.2263
4	8	ANXA2_HUMAN	ANXA2	3.4444
4	6	1433Z_HUMAN	YWHAZ	4.1821
4	6	HSP76_HUMAN	HSPA6	3.8091
4	6	CO6A1_HUMAN	COL6A1	3.4387
4	5	PROF1_HUMAN	PFN1	2.964
4	4	LAMB1_HUMAN	LAMB1	3.2581
4	4	CAD13_HUMAN	CDH13	3.1123
4	4	PRDX2_HUMAN	PRDX2	2.6146
3	42	HBB_HUMAN	HBB	2.6908
3	30	FETA_HUMAN	AFP	3.0502
3	10	THBG_HUMAN	SERPINA7	3.2896
3	8	RL40_HUMAN	UBA52	3.4002
3	6	ITIH1_HUMAN	ITIH1	2.8604
3	5	TBA1A_HUMAN	TUBA1A	3.7484
3	5	PGAM1_HUMAN	PGAM1	2.8873
3	5	ANT3_HUMAN	SERPINC1	2.333
3	4	RGN_HUMAN	RGN	4.372
3	4	ARF1_HUMAN	ARF1	3.2538
3	4	PIP_HUMAN	PIP	3.132
3	4	HSP7C_HUMAN	HSPA8	2.9649
3	4	TBA4A_HUMAN	TUBA4A	2.8958
3	4	PPIA_HUMAN	PPIA	2.7363
3	4	H4_HUMAN	HIST1H4A	2.689
3	3	NEO1_HUMAN	NEO1	3.4887
3	3	ACTN1_HUMAN	ACTN1	2.839
3	3	PERM_HUMAN	MPO	2.7933
3	3	PRDX1_HUMAN	PRDX1	2.7473
3	3	RAN_HUMAN	RAN	2.6549
3	3	RB11A_HUMAN	RAB11A	2.6301
3	3	TENA_HUMAN	TNC	2.5282
3	3	CO5_HUMAN	C5	2.3692
2	9	TETN_HUMAN	CLEC3B	4.034
2	8	IGKC_HUMAN	IGKC	3.4701
2	7	VTNC_HUMAN	VTN	3.2962
2	7	THRB_HUMAN	F2	2.4947
2	6	CO9_HUMAN	C9	2.7021
2	5	HGFA_HUMAN	HGFAC	3.2015
2	4	TPIS_HUMAN	TPI1	3.5416
2	4	SAHH_HUMAN	AHCY	2.9861
2	4	ITIH4_HUMAN	ITIH4	2.8105
2	4	GSTA1_HUMAN	GSTA1	2.7501
2	4	GPX3_HUMAN	GPX3	2.7359
2	4	CFAB_HUMAN	CFB	2.7339
2	3	MYH2_HUMAN	MYH2	3.8507
2	3	RCN3_HUMAN	RCN3	3.5887
2	3	RSU1_HUMAN	RSU1	3.4678
2	3	CDSN_HUMAN	CDSN	3.325
2	3	HSPB1_HUMAN	HSPB1	3.2439
2	3	THIO_HUMAN	TXN	3.1537
2	3	POSTN_HUMAN	POSTN	3.1299
2	3	MUC5B_HUMAN	MUC5B	3.0396
2	3	LAC2_HUMAN	IGLC2	2.9901
2	3	EF1A1_HUMAN	EEF1A1	2.9703
2	3	LDHA_HUMAN	LDHA	2.8772
2	3	ZA2G_HUMAN	AZGP1	2.8459
2	3	IGHG1_HUMAN	IGHG1	2.7705
2	3	TITIN_HUMAN	TTN	2.7206
2	3	FABP5_HUMAN	FABP5	2.5453
2	2	PEBP1_HUMAN	PEBP1	4.705
2	2	CLIC1_HUMAN	CLIC1	4.2266
2	2	1433T_HUMAN	YWHAQ	3.7467
2	2	1433G_HUMAN	YWHAG	3.7179
2	2	MRC2_HUMAN	MRC2	3.612
2	2	CLUS_HUMAN	CLU	3.5894
2	2	CATA_HUMAN	CAT	3.5146
2	2	KCD12_HUMAN	KCTD12	3.4524
2	2	PTPRF_HUMAN	PTPRF	3.3376
2	2	GGCT_HUMAN	GGCT	3.2024
2	2	COCA1_HUMAN	COL12A1	3.1353
2	2	TAGL_HUMAN	TAGLN	3.0168
2	2	ALDOA_HUMAN	ALDOA	3.001
2	2	PSA2_HUMAN	PSMA2	2.9565
2	2	HEM2_HUMAN	ALAD	2.9095
2	2	PGBM_HUMAN	HSPG2	2.8855
2	2	SPRC_HUMAN	SPARC	2.8194
2	2	ZG16B_HUMAN	ZG16B	2.8129
2	2	VWF_HUMAN	VWF	2.6935
2	2	FA10_HUMAN	F10	2.6672
2	2	PSA3_HUMAN	PSMA3	2.5979
2	2	MYH3_HUMAN	MYH3	2.4695
2	2	AK1A1_HUMAN	AKR1A1	2.4594
2	2	RAB7A_HUMAN	RAB7A	2.3659
1	15	TPPC8_HUMAN	TRAPPC8	2.5032
1	8	LYSC_HUMAN	LYZ	3.3117
1	8	B7WP66_HUMAN		2.7315
1	7	K1109_HUMAN	KIAA1109	3.2412
1	6	A1ATR_HUMAN	SERPINA2P	2.6765
1	5	A1AT_HUMAN	SERPINA1	2.5703
1	5	IGLL5_HUMAN	IGLL5	2.366
1	3	APOC3_HUMAN	APOC3	4.3524
1	3	BLVRB_HUMAN	BLVRB	3.0713
1	3	PH4H_HUMAN	PAH	2.9007
1	3	CUTA_HUMAN	CUTA	2.599
1	2	SAV1_STRVL		4.5535
1	2	TSP3_HUMAN	THBS3	3.7195
1	2	CXCL2_HUMAN	CXCL2	3.5606
1	2	CATZ_HUMAN	CTSZ	3.461
1	2	APOA4_HUMAN	APOA4	3.2706
1	2	COBA1_HUMAN	COL11A1	3.1165
1	2	QOR_HUMAN	CRYZ	3.0897
1	2	SPRL1_HUMAN	SPARCL1	3.0109
1	2	F5H7Z9_HUMAN	REEP1	2.878
1	2	APOOL_HUMAN	APOOL	2.8647
1	2	EIF3L_HUMAN	EIF3L	2.8582
1	2	ZN268_HUMAN	ZNF268	2.7328
1	2	TCAL2_HUMAN	TCEAL2	2.7129
1	2	RET4_HUMAN	RBP4	2.6124
1	2	KV206_HUMAN		2.4268
1	2	CB39L_HUMAN	CAB39L	2.2485
1	1	PSA7_HUMAN	PSMA7	5.9593
1	1	MTAP_HUMAN	MTAP	5.0602
1	1	VTDB_HUMAN	GC	4.8196
1	1	1A01_HUMAN	HLA-A	4.7754
1	1	ACACA_HUMAN	ACACA	4.4998
1	1	LIMC1_HUMAN	LIMCH1	4.2473
1	1	RAB1A_HUMAN	RAB1A	4.2385
1	1	PARVB_HUMAN	PARVB	4.1872
1	1	ALDOB_HUMAN	ALDOB	4.1661
1	1	ARPC3_HUMAN	ARPC3	4.0793
1	1	H2B1B_HUMAN	HIST1H2BB	4.0748
1	1	AK1D1_HUMAN	AKR1D1	4.0706
1	1	CSTN1_HUMAN	CLSTN1	4.0614
1	1	CBR1_HUMAN	CBR1	3.8832
1	1	PHLP_HUMAN	PDCL	3.8779
1	1	NU188_HUMAN	NUP188	3.8122
1	1	SHBG_HUMAN	SHBG	3.8083
1	1	COAA1_HUMAN	COL10A1	3.7651
1	1	E9PF93_HUMAN	CNGA3	3.7183
1	1	DYH12_HUMAN	DNAH12	3.691
1	1	SETBP_HUMAN	SETBP1	3.6627
1	1	SPB13_HUMAN	SERPINB13	3.6415
1	1	NCRP1_HUMAN	NCCRP1	3.6207
1	1	TPM4_HUMAN	TPM4	3.6107
1	1	FLNB_HUMAN	FLNB	3.5094
1	1	SPP24_HUMAN	SPP2	3.485
1	1	IGF1R_HUMAN	IGF1R	3.4554
1	1	CG053_HUMAN	C7orf53	3.4538
1	1	COIA1_HUMAN	COL18A1	3.426
1	1	C9JUV7_HUMAN	ZCWPW1	3.417
1	1	QSOX1_HUMAN	QSOX1	3.4148
1	1	KV303_HUMAN		3.3984
1	1	S10AE_HUMAN	S100A14	3.3784
1	1	ARF4_HUMAN	ARF4	3.3707
1	1	PCBP1_HUMAN	PCBP1	3.3695
1	1	AGRIN_HUMAN	AGRN	3.3625
1	1	MA2B1_HUMAN	MAN2B1	3.3333
1	1	PTGR1_HUMAN	PTGR1	3.3003
1	1	GALK1_HUMAN	GALK1	3.2581
1	1	S10AG_HUMAN	S100A16	3.2535
1	1	ACE_HUMAN	ACE	3.2361
1	1	KV302_HUMAN		3.2044
1	1	FKB1A_HUMAN	FKBP1A	3.1823
1	1	H2A1A_HUMAN	HIST1H2AA	3.1592
1	1	PRG4_HUMAN	PRG4	3.1557
1	1	PSB1_HUMAN	PSMB1	3.1546
1	1	RIF1_HUMAN	RIF1	3.1503
1	1	ISOC1_HUMAN	ISOC1	3.1427
1	1	ENOA_HUMAN	ENO1	3.0812
1	1	PPIE_HUMAN	PPIE	3.0781
1	1	B1AHL2_HUMAN	FBLN1	2.9872
1	1	UBA1_HUMAN	UBA1	2.9812
1	1	MRP2_HUMAN	ABCC2	2.9766
1	1	ANXA3_HUMAN	ANXA3	2.9756
1	1	AKCL2_HUMAN	AKR1E2	2.9681
1	1	PARK7_HUMAN	PARK7	2.9661
1	1	IGJ_HUMAN	IGJ	2.9562
1	1	T132C_HUMAN	TMEM132C	2.9509
1	1	TPM1_HUMAN	TPM1	2.9413
1	1	CJ120_HUMAN	C10orf120	2.9295
1	1	TPM2_HUMAN	TPM2	2.8757
1	1	F227B_HUMAN	FAM227B	2.8482
1	1	SUMO2_HUMAN	SUMO2	2.8416
1	1	GNAI2_HUMAN	GNAI2	2.8332
1	1	KIF27_HUMAN	KIF27	2.8251
1	1	FBX38_HUMAN	FBXO38	2.8128
1	1	LMNA_HUMAN	LMNA	2.7907
1	1	APRV1_HUMAN	ASPRV1	2.7694
1	1	PTPRK_HUMAN	PTPRK	2.7496
1	1	PPIC_HUMAN	PPIC	2.7448
1	1	PSA6_HUMAN	PSMA6	2.7342
1	1	IL26_HUMAN	IL26	2.7295
1	1	LRRK1_HUMAN	LRRK1	2.7236
1	1	S10A1_HUMAN	S100A1	2.7119
1	1	H11_HUMAN	HIST1H1A	2.7002
1	1	ARPC4_HUMAN	ARPC4	2.6986
1	1	FABPL_HUMAN	FABP1	2.6924
1	1	PSB3_HUMAN	PSMB3	2.682
1	1	ARH37_HUMAN	ARHGEF37	2.6742
1	1	DYH11_HUMAN	DNAH11	2.6678
1	1	RL22_HUMAN	RPL22	2.6669
1	1	CRY2_HUMAN	CRY2	2.6661
1	1	HDAC6_HUMAN	HDAC6	2.6565
1	1	KCAB1_HUMAN	KCNAB1	2.6518
1	1	GDPD3_HUMAN	GDPD3	2.639
1	1	C144A_HUMAN	CCDC144A	2.6194
1	1	RL7A_HUMAN	RPL7A	2.6105
1	1	AOC2_HUMAN	AOC2	2.6084
1	1	ANR52_HUMAN	ANKRD52	2.5998
1	1	LRC8C_HUMAN	LRRC8C	2.56
1	1	GLRX1_HUMAN	GLRX	2.5591
1	1	SERC_HUMAN	PSAT1	2.5525
1	1	IBP2_HUMAN	IGFBP2	2.5515
1	1	CD34_HUMAN	CD34	2.5406
1	1	RAP1A_HUMAN	RAP1A	2.5333
1	1	DEST_HUMAN	DSTN	2.5296
1	1	MDHC_HUMAN	MDH1	2.5018
1	1	MK03_HUMAN	MAPK3	2.4982
1	1	KV201_HUMAN		2.4959
1	1	FSIP1_HUMAN	FSIP1	2.2234

## Sheet: 2h N w o cells
Table 7. 2h N w/o cells
↓ Unique	Total	reference	AVG	Gene Symbol
30	33	P18206_VINC_HUMAN	3.0676	VCL
21	37	P07996_TSP1_HUMAN	2.887	THBS1
21	22	Q9Y490_TLN1_HUMAN	3.361	TLN1
16	17	P02751_FINC_HUMAN	2.8925	FN1
14	49	P19823_ITIH2_HUMAN	2.2796	ITIH2
14	33	P06396_GELS_HUMAN	2.9596	GSN
13	32	P01024_CO3_HUMAN	2.9503	C3
10	29	Q06033_ITIH3_HUMAN	2.4505	ITIH3
10	25	P01008_ANT3_HUMAN	2.6808	SERPINC1
10	10	P12111_CO6A3_HUMAN	2.6558	COL6A3
10	10	Q12860_CNTN1_HUMAN	2.3839	CNTN1
9	23	P62736_ACTA_HUMAN	2.7014	ACTA2
8	34	P01023_A2MG_HUMAN	2.33	A2M
8	14	P0C0L4_CO4A_HUMAN	2.3342	C4A
8	12	P06733_ENOA_HUMAN	2.9834	ENO1
8	10	Q15063_POSTN_HUMAN	2.8277	POSTN
8	9	P04114_APOB_HUMAN	2.5911	APOB
8	8	P07900_HS90A_HUMAN	2.9633	HSP90AA1
8	8	P00450_CERU_HUMAN	2.8679	CP
7	13	P36955_PEDF_HUMAN	3.1038	SERPINF1
7	9	Q99715_COCA1_HUMAN	2.5362	COL12A1
7	7	P21333_FLNA_HUMAN	2.4399	FLNA
6	13	P23142_FBLN1_HUMAN	2.8392	FBLN1
6	10	P37802_TAGL2_HUMAN	3.0414	TAGLN2
6	9	P02452_CO1A1_HUMAN	2.6633	COL1A1
6	8	P62834_RAP1A_HUMAN	2.6296	RAP1A
6	7	P60174_TPIS_HUMAN	3.0021	TPI1
6	7	P49747_COMP_HUMAN	2.9616	COMP
6	6	P55285_CADH6_HUMAN	3.322	CDH6
6	6	Q99497_PARK7_HUMAN	2.8496	PARK7
6	6	Q6YHK3_CD109_HUMAN	2.2421	CD109
5	11	P02788_TRFL_HUMAN	2.2867	LTF
5	9	P60709_ACTB_HUMAN	3.4321	ACTB
5	8	P84077_ARF1_HUMAN	3.0351	ARF1
5	7	P23528_COF1_HUMAN	3.529	CFL1
5	7	P12109_CO6A1_HUMAN	2.9882	COL6A1
5	7	P02753_RET4_HUMAN	2.5444	RBP4
5	6	P13591_NCAM1_HUMAN	2.6883	NCAM1
5	5	P54289_CA2D1_HUMAN	3.6726	CACNA2D1
5	5	Q92859_NEO1_HUMAN	3.0859	NEO1
5	5	P13639_EF2_HUMAN	2.9682	EEF2
5	5	P14625_ENPL_HUMAN	2.9553	HSP90B1
5	5	P07942_LAMB1_HUMAN	2.5524	LAMB1
5	5	Q14019_COTL1_HUMAN	2.0764	COTL1
4	55	P69905_HBA_HUMAN	2.7928	HBA1
4	15	P02771_FETA_HUMAN	3.3277	AFP
4	8	Q71U36_TBA1A_HUMAN	3.2942	TUBA1A
4	7	P68104_EF1A1_HUMAN	2.86	EEF1A1
4	6	P12259_FA5_HUMAN	3.6024	F5
4	5	P19022_CADH2_HUMAN	3.3513	CDH2
4	5	P62937_PPIA_HUMAN	2.9121	PPIA
4	5	P06576_ATPB_HUMAN	2.6913	ATP5B
4	5	P23526_SAHH_HUMAN	2.3133	AHCY
4	5	P07195_LDHB_HUMAN	2.2568	LDHB
4	5	P02649_APOE_HUMAN	2.161	APOE
4	4	P12814_ACTN1_HUMAN	3.7884	ACTN1
4	4	P08238_HS90B_HUMAN	3.0651	HSP90AB1
4	4	P04406_G3P_HUMAN	2.8571	GAPDH
4	4	P07737_PROF1_HUMAN	2.8512	PFN1
4	4	P05556_ITB1_HUMAN	2.6103	ITGB1
4	4	Q01995_TAGL_HUMAN	2.5466	TAGLN
4	4	P62820_RAB1A_HUMAN	2.2994	RAB1A
4	4	P08123_CO1A2_HUMAN	2.1288	COL1A2
4	4	P62826_RAN_HUMAN	2.1155	RAN
4	4	P01031_CO5_HUMAN	1.7753	C5
3	11	P02647_APOA1_HUMAN	3.1052	APOA1
3	6	P51884_LUM_HUMAN	3.3075	LUM
3	6	P04004_VTNC_HUMAN	2.8251	VTN
3	4	P63104_1433Z_HUMAN	3.6063	YWHAZ
3	4	P19827_ITIH1_HUMAN	3.0882	ITIH1
3	4	P02461_CO3A1_HUMAN	2.6784	COL3A1
3	4	Q06830_PRDX1_HUMAN	2.4867	PRDX1
3	4	P10599_THIO_HUMAN	2.1825	TXN
3	3	O60888_CUTA_HUMAN	3.6887	CUTA
3	3	Q04756_HGFA_HUMAN	3.6447	HGFAC
3	3	P30086_PEBP1_HUMAN	3.332	PEBP1
3	3	Q14974_IMB1_HUMAN	3.1446	KPNB1
3	3	P07355_ANXA2_HUMAN	3.0697	ANXA2
3	3	P55290_CAD13_HUMAN	3.0653	CDH13
3	3	P61026_RAB10_HUMAN	2.9706	RAB10
3	3	P60660_MYL6_HUMAN	2.9675	MYL6
3	3	P28074_PSB5_HUMAN	2.8914	PSMB5
3	3	P29401_TKT_HUMAN	2.8716	TKT
3	3	P14618_KPYM_HUMAN	2.8229	PKM
3	3	Q58FF7_H90B3_HUMAN	2.7246	HSP90AB3P
3	3	O00754_MA2B1_HUMAN	2.7233	MAN2B1
3	3	P11717_MPRI_HUMAN	2.569	IGF2R
3	3	P16035_TIMP2_HUMAN	2.5202	TIMP2
3	3	Q76LX8_ATS13_HUMAN	2.45	ADAMTS13
3	3	P31946_1433B_HUMAN	2.3847	YWHAB
3	3	P98160_PGBM_HUMAN	2.3701	HSPG2
3	3	P62491_RB11A_HUMAN	2.2255	RAB11A
3	3	P15531_NDKA_HUMAN	2.0631	NME1
3	3	P22352_GPX3_HUMAN	2.0052	GPX3
2	42	P68871_HBB_HUMAN	2.348	HBB
2	8	P02766_TTHY_HUMAN	1.9571	TTR
2	7	P32119_PRDX2_HUMAN	3.0339	PRDX2
2	5	Q14624_ITIH4_HUMAN	2.4825	ITIH4
2	4	P05543_THBG_HUMAN	3.5132	SERPINA7
2	4	P62987_RL40_HUMAN	3.0793	UBA52
2	4	P02787_TRFE_HUMAN	2.1418	TF
2	3	P02774_VTDB_HUMAN	3.3159	GC
2	3	P02748_CO9_HUMAN	3.012	C9
2	3	Q12805_FBLN3_HUMAN	2.8957	EFEMP1
2	3	Q58FF8_H90B2_HUMAN	2.677	HSP90AB2P
2	3	P68366_TBA4A_HUMAN	2.5776	TUBA4A
2	3	Q9UN70_PCDGK_HUMAN	2.0823	PCDHGC3
2	2	P35443_TSP4_HUMAN	4.1299	THBS4
2	2	Q13885_TBB2A_HUMAN	4.0482	TUBB2A
2	2	P10809_CH60_HUMAN	4.0157	HSPD1
2	2	P05452_TETN_HUMAN	3.7392	CLEC3B
2	2	P49720_PSB3_HUMAN	3.3597	PSMB3
2	2	O60462_NRP2_HUMAN	3.301	NRP2
2	2	P61088_UBE2N_HUMAN	3.2508	UBE2N
2	2	P11021_GRP78_HUMAN	3.0453	HSPA5
2	2	Q13332_PTPRS_HUMAN	2.9984	PTPRS
2	2	P05413_FABPH_HUMAN	2.96	FABP3
2	2	P61019_RAB2A_HUMAN	2.9108	RAB2A
2	2	P20849_CO9A1_HUMAN	2.839	COL9A1
2	2	O14786_NRP1_HUMAN	2.8175	NRP1
2	2	P11142_HSP7C_HUMAN	2.811	HSPA8
2	2	P01621_KV303_HUMAN	2.739
2	2	Q99435_NELL2_HUMAN	2.6957	NELL2
2	2	P23470_PTPRG_HUMAN	2.6807	PTPRG
2	2	P10586_PTPRF_HUMAN	2.6427	PTPRF
2	2	P19320_VCAM1_HUMAN	2.6205	VCAM1
2	2	O75223_GGCT_HUMAN	2.6002	GGCT
2	2	P22314_UBA1_HUMAN	2.5838	UBA1
2	2	P09486_SPRC_HUMAN	2.5785	SPARC
2	2	P04632_CPNS1_HUMAN	2.5537	CAPNS1
2	2	P63000_RAC1_HUMAN	2.4502	RAC1
2	2	P49746_TSP3_HUMAN	2.4372	THBS3
2	2	P20908_CO5A1_HUMAN	2.4367	COL5A1
2	2	P02794_FRIH_HUMAN	2.3676	FTH1
2	2	P28066_PSA5_HUMAN	2.3516	PSMA5
2	2	Q7LGC8_CHST3_HUMAN	2.3049	CHST3
2	2	P14543_NID1_HUMAN	2.3007	NID1
2	2	Q9UBG0_MRC2_HUMAN	2.2795	MRC2
2	2	P28072_PSB6_HUMAN	2.2505	PSMB6
2	2	P28161_GSTM2_HUMAN	2.2454	GSTM2
2	2	P00568_KAD1_HUMAN	2.2327	AK1
2	2	P08263_GSTA1_HUMAN	2.2279	GSTA1
2	2	Q7Z7G0_TARSH_HUMAN	2.101	ABI3BP
2	2	P11216_PYGB_HUMAN	1.9906	PYGB
1	12	Q8NI35_INADL_HUMAN	1.8836	INADL
1	9	Q3SY00_T10IP_HUMAN	1.8323	TSGA10IP
1	6	B9A064_IGLL5_HUMAN	2.2259	IGLL5
1	4	Q15195_PLGA_HUMAN	2.1333	PLGLA
1	2	P61626_LYSC_HUMAN	3.5053	LYZ
1	2	Q03692_COAA1_HUMAN	3.4625	COL10A1
1	2	P62158_CALM_HUMAN	3.0109	CALM1
1	2	Q15493_RGN_HUMAN	2.9276	RGN
1	2	Q9BXJ4_C1QT3_HUMAN	2.8809	C1QTNF3
1	2	Q9UK55_ZPI_HUMAN	2.8709	SERPINA10
1	2	Q16584_M3K11_HUMAN	2.4204	MAP3K11
1	2	Q8NI77_KI18A_HUMAN	2.0985	KIF18A
1	2	P0CG05_LAC2_HUMAN	1.9609	IGLC2
1	1	P02656_APOC3_HUMAN	4.9495	APOC3
1	1	P13497_BMP1_HUMAN	4.8899	BMP1
1	1	P17858_PFKAL_HUMAN	4.8675	PFKL
1	1	P30043_BLVRB_HUMAN	4.6261	BLVRB
1	1	P13796_PLSL_HUMAN	4.3015	LCP1
1	1	P60953_CDC42_HUMAN	4.2497	CDC42
1	1	Q9Y281_COF2_HUMAN	4.2397	CFL2
1	1	P24593_IBP5_HUMAN	4.1421	IGFBP5
1	1	P46940_IQGA1_HUMAN	4.0779	IQGAP1
1	1	P21399_ACOC_HUMAN	4.028	ACO1
1	1	Q8N3T6_T132C_HUMAN	4.0146	TMEM132C
1	1	Q6KC79_NIPBL_HUMAN	3.8196	NIPBL
1	1	O95498_VNN2_HUMAN	3.7653	VNN2
1	1	P33778_H2B1B_HUMAN	3.7342	HIST1H2BB
1	1	P05062_ALDOB_HUMAN	3.6439	ALDOB
1	1	Q8NDA2_HMCN2_HUMAN	3.5978	HMCN2
1	1	Q8NC51_PAIRB_HUMAN	3.5414	SERBP1
1	1	P25815_S100P_HUMAN	3.5383	S100P
1	1	P00742_FA10_HUMAN	3.5209	F10
1	1	P07148_FABPL_HUMAN	3.5073	FABP1
1	1	Q9H4G4_GAPR1_HUMAN	3.479	GLIPR2
1	1	P05387_RLA2_HUMAN	3.4751	RPLP2
1	1	P35579_MYH9_HUMAN	3.4543	MYH9
1	1	P14649_MYL6B_HUMAN	3.4328	MYL6B
1	1	P20774_MIME_HUMAN	3.4132	OGN
1	1	O00391_QSOX1_HUMAN	3.4053	QSOX1
1	1	P45877_PPIC_HUMAN	3.3438	PPIC
1	1	P61981_1433G_HUMAN	3.3418	YWHAG
1	1	Q07954_LRP1_HUMAN	3.2917	LRP1
1	1	P00441_SODC_HUMAN	3.2824	SOD1
1	1	P06727_APOA4_HUMAN	3.2627	APOA4
1	1	P13671_CO6_HUMAN	3.2497	C6
1	1	P02458_CO2A1_HUMAN	3.2428	COL2A1
1	1	P52758_UK114_HUMAN	3.201	HRSP12
1	1	P59998_ARPC4_HUMAN	3.188	ARPC4
1	1	P04792_HSPB1_HUMAN	3.1519	HSPB1
1	1	P02545_LMNA_HUMAN	3.1266	LMNA
1	1	O75144_ICOSL_HUMAN	3.093	ICOSLG
1	1	P06748_NPM_HUMAN	3.0917	NPM1
1	1	Q92625_ANS1A_HUMAN	3.0891	ANKS1A
1	1	Q9H159_CAD19_HUMAN	3.0784	CDH19
1	1	Q92823_NRCAM_HUMAN	3.0654	NRCAM
1	1	P05067_A4_HUMAN	3.0599	APP
1	1	P11362_FGFR1_HUMAN	3.0384	FGFR1
1	1	P08195_4F2_HUMAN	3.0173	SLC3A2
1	1	P00558_PGK1_HUMAN	3.0115	PGK1
1	1	P51149_RAB7A_HUMAN	3.0039	RAB7A
1	1	O14960_LECT2_HUMAN	2.985	LECT2
1	1	Q13103_SPP24_HUMAN	2.9656	SPP2
1	1	Q14568_HS902_HUMAN	2.9541	HSP90AA2
1	1	P30041_PRDX6_HUMAN	2.9104	PRDX6
1	1	Q07507_DERM_HUMAN	2.8911	DPT
1	1	O94985_CSTN1_HUMAN	2.8899	CLSTN1
1	1	P04075_ALDOA_HUMAN	2.8814	ALDOA
1	1	P21810_PGS1_HUMAN	2.8751	BGN
1	1	O75106_AOC2_HUMAN	2.8515	AOC2
1	1	O60763_USO1_HUMAN	2.8418	USO1
1	1	P39060_COIA1_HUMAN	2.8342	COL18A1
1	1	P07225_PROS_HUMAN	2.8333	PROS1
1	1	Q9UNP9_PPIE_HUMAN	2.8248	PPIE
1	1	P07741_APT_HUMAN	2.8208	APRT
1	1	Q15365_PCBP1_HUMAN	2.7973	PCBP1
1	1	P00488_F13A_HUMAN	2.7855	F13A1
1	1	P29966_MARCS_HUMAN	2.7466	MARCKS
1	1	E9PQR0_E9PQR0_HUMAN	2.7406	LTBP3
1	1	P18669_PGAM1_HUMAN	2.7264	PGAM1
1	1	P15153_RAC2_HUMAN	2.7097	RAC2
1	1	P01042_KNG1_HUMAN	2.7085	KNG1
1	1	P21291_CSRP1_HUMAN	2.6972	CSRP1
1	1	Q9Y6N8_CAD10_HUMAN	2.6972	CDH10
1	1	P24666_PPAC_HUMAN	2.6922	ACP1
1	1	P55259_GP2_HUMAN	2.6272	GP2
1	1	Q13308_PTK7_HUMAN	2.6166	PTK7
1	1	A0A087X077_A0A087X077_HUMAN	2.6069	KCNH7
1	1	Q12884_SEPR_HUMAN	2.5888	FAP
1	1	P04083_ANXA1_HUMAN	2.5843	ANXA1
1	1	P00338_LDHA_HUMAN	2.5602	LDHA
1	1	Q9NPG4_PCD12_HUMAN	2.5407	PCDH12
1	1	P34931_HS71L_HUMAN	2.527	HSPA1L
1	1	P07437_TBB5_HUMAN	2.5179	TUBB
1	1	P04908_H2A1B_HUMAN	2.5176	HIST1H2AB
1	1	P51148_RAB5C_HUMAN	2.5053	RAB5C
1	1	Q92783_STAM1_HUMAN	2.5035	STAM
1	1	Q8IZJ3_CPMD8_HUMAN	2.5025	CPAMD8
1	1	P15144_AMPN_HUMAN	2.4974	ANPEP
1	1	P10451_OSTP_HUMAN	2.4943	SPP1
1	1	P62805_H4_HUMAN	2.4591	HIST1H4A
1	1	P55058_PLTP_HUMAN	2.4447	PLTP
1	1	Q13822_ENPP2_HUMAN	2.4314	ENPP2
1	1	B1AHL2_B1AHL2_HUMAN	2.4273	FBLN1
1	1	P24821_TENA_HUMAN	2.4232	TNC
1	1	Q2TAA8_TXIP1_HUMAN	2.4107	TSNAXIP1
1	1	P55287_CAD11_HUMAN	2.4067	CDH11
1	1	Q494V2_CCD37_HUMAN	2.4061	CCDC37
1	1	Q17R98_ZN827_HUMAN	2.4027	ZNF827
1	1	Q13162_PRDX4_HUMAN	2.4017	PRDX4
1	1	P04350_TBB4A_HUMAN	2.3913	TUBB4A
1	1	Q13772_NCOA4_HUMAN	2.3856	NCOA4
1	1	P61006_RAB8A_HUMAN	2.3835	RAB8A
1	1	Q9Y4C2_TCAF1_HUMAN	2.378	TCAF1
1	1	Q9NR31_SAR1A_HUMAN	2.3733	SAR1A
1	1	Q9BST9_RTKN_HUMAN	2.3592	RTKN
1	1	A8MW92_P20L1_HUMAN	2.3522	PHF20L1
1	1	E9PEW8_E9PEW8_HUMAN	2.3516	HBD
1	1	Q8NBM4_UBAC2_HUMAN	2.3495	UBAC2
1	1	Q92820_GGH_HUMAN	2.3239	GGH
1	1	Q9BYF1_ACE2_HUMAN	2.3227	ACE2
1	1	P68036_UB2L3_HUMAN	2.3078	UBE2L3
1	1	D1MQ08_D1MQ08_HUMAN	2.304	KCNN4
1	1	Q7Z2W4_ZCCHV_HUMAN	2.2983	ZC3HAV1
1	1	O75874_IDHC_HUMAN	2.2958	IDH1
1	1	P50454_SERPH_HUMAN	2.2683	SERPINH1
1	1	Q14117_DPYS_HUMAN	2.2628	DPYS
1	1	P53396_ACLY_HUMAN	2.2619	ACLY
1	1	Q86UD1_OAF_HUMAN	2.2615	OAF
1	1	Q9NSK7_CS012_HUMAN	2.2545	C19orf12
1	1	Q5VW38_GP107_HUMAN	2.2471	GPR107
1	1	O95497_VNN1_HUMAN	2.2341	VNN1
1	1	P43652_AFAM_HUMAN	2.221	AFM
1	1	A6NE01_F186A_HUMAN	2.2169	FAM186A
1	1	Q9ULK2_AT7L1_HUMAN	2.1845	ATXN7L1
1	1	P22692_IBP4_HUMAN	2.173	IGFBP4
1	1	Q9NPR2_SEM4B_HUMAN	2.1695	SEMA4B
1	1	P62258_1433E_HUMAN	2.1508	YWHAE
1	1	Q8N8U9_BMPER_HUMAN	2.0816	BMPER
1	1	P83916_CBX1_HUMAN	2.0003	CBX1

## Sheet: Table A
Table A. List of proteins identified in N_0 (Raw MS Data).
reference	Gene Symbol	Unique	Total
PLEC_HUMAN	PLEC	74	78
FLNA_HUMAN	FLNA	66	81
MYH9_HUMAN	MYH9	64	74
VINC_HUMAN	VCL	45	48
ENOA_HUMAN	ENO1	41	117
KPYM_HUMAN	PKM	40	101
GRP78_HUMAN	HSPA5	40	60
EF2_HUMAN	EEF2	39	58
FLNB_HUMAN	FLNB	39	41
MOES_HUMAN	MSN	36	38
FAS_HUMAN	FASN	36	36
LMNA_HUMAN	LMNA	35	48
EZRI_HUMAN	EZR	35	39
TERA_HUMAN	VCP	31	41
TCPQ_HUMAN	CCT8	31	36
PRKDC_HUMAN	PRKDC	31	32
ACTN4_HUMAN	ACTN4	30	54
CH60_HUMAN	HSPD1	30	43
ACLY_HUMAN	ACLY	30	31
ACTA_HUMAN	ACTA2	29	118
NUCL_HUMAN	NCL	29	41
TLN1_HUMAN	TLN1	29	34
SPTB2_HUMAN	SPTBN1	29	29
ACTN1_HUMAN	ACTN1	28	41
PGK1_HUMAN	PGK1	28	40
CLH1_HUMAN	CLTC	28	30
SYTC_HUMAN	TARS	28	30
SPTN1_HUMAN	SPTAN1	28	28
TKT_HUMAN	TKT	27	55
EF1A1_HUMAN	EEF1A1	26	49
HSP7C_HUMAN	HSPA8	26	48
TCPG_HUMAN	CCT3	25	29
GRP75_HUMAN	HSPA9	25	28
CO1A1_HUMAN	COL1A1	25	27
VIME_HUMAN	VIM	24	36
BGH3_HUMAN	TGFBI	23	34
IF4A1_HUMAN	EIF4A1	23	32
TCPB_HUMAN	CCT2	23	28
ENPL_HUMAN	HSP90B1	22	30
XRCC5_HUMAN	XRCC5	22	29
H90B3_HUMAN	HSP90AB3P	21	42
HS90A_HUMAN	HSP90AA1	21	30
HSP71_HUMAN	HSPA1A	21	25
STIP1_HUMAN	STIP1	21	22
COCA1_HUMAN	COL12A1	21	21
FINC_HUMAN	FN1	20	66
CLUS_HUMAN	CLU	20	36
HNRPK_HUMAN	HNRNPK	20	24
NONO_HUMAN	NONO	20	24
PDIA4_HUMAN	PDIA4	20	22
EF1G_HUMAN	EEF1G	20	22
MCM7_HUMAN	MCM7	20	21
TBB2A_HUMAN	TUBB2A	19	55
ALDOA_HUMAN	ALDOA	19	26
TCPD_HUMAN	CCT4	19	22
XRCC6_HUMAN	XRCC6	19	22
CPSM_HUMAN	CPS1	19	22
PDIA3_HUMAN	PDIA3	19	19
SYEP_HUMAN	EPRS	19	19
HNRPQ_HUMAN	SYNCRIP	18	23
TCPA_HUMAN	TCP1	18	21
PABP1_HUMAN	PABPC1	18	20
RS3A_HUMAN	RPS3A	18	20
CO3A1_HUMAN	COL3A1	18	19
ATPB_HUMAN	ATP5B	17	20
MAP4_HUMAN	MAP4	17	20
TCPH_HUMAN	CCT7	17	19
HSP74_HUMAN	HSPA4	17	19
U520_HUMAN	SNRNP200	17	18
TBA1A_HUMAN	TUBA1A	16	42
ROA2_HUMAN	HNRNPA2B1	16	35
UBA1_HUMAN	UBA1	16	21
CALD1_HUMAN	CALD1	16	19
TSP1_HUMAN	THBS1	16	18
C1TC_HUMAN	MTHFD1	16	18
FKBP4_HUMAN	FKBP4	16	18
1433B_HUMAN	YWHAB	16	18
SYYC_HUMAN	YARS	16	17
RUVB2_HUMAN	RUVBL2	16	16
CAP1_HUMAN	CAP1	16	16
PDIA1_HUMAN	P4HB	16	16
SRC8_HUMAN	CTTN	16	16
K6PP_HUMAN	PFKP	16	16
TCPE_HUMAN	CCT5	16	16
PRP8_HUMAN	PRPF8	16	16
PRDX1_HUMAN	PRDX1	15	32
NPM_HUMAN	NPM1	15	32
TAGL2_HUMAN	TAGLN2	15	20
GANAB_HUMAN	GANAB	15	18
SAHH_HUMAN	AHCY	15	17
PAI1_HUMAN	SERPINE1	15	17
GLU2B_HUMAN	PRKCSH	15	17
MDHM_HUMAN	MDH2	15	17
PUR6_HUMAN	PAICS	15	16
DYHC1_HUMAN	DYNC1H1	15	15
SND1_HUMAN	SND1	15	15
PYR1_HUMAN	CAD	15	15
PPIA_HUMAN	PPIA	14	17
IQGA1_HUMAN	IQGAP1	14	16
RL4_HUMAN	RPL4	14	16
SERPH_HUMAN	SERPINH1	14	15
PA2G4_HUMAN	PA2G4	14	15
NUDC_HUMAN	NUDC	14	15
RS3_HUMAN	RPS3	13	21
IMB1_HUMAN	KPNB1	13	21
4F2_HUMAN	SLC3A2	13	16
DDX17_HUMAN	DDX17	13	16
2AAA_HUMAN	PPP2R1A	13	15
SFPQ_HUMAN	SFPQ	13	15
GDIB_HUMAN	GDI2	13	14
HNRPR_HUMAN	HNRNPR	13	14
HNRPL_HUMAN	HNRNPL	13	14
DHX9_HUMAN	DHX9	13	14
G6PD_HUMAN	G6PD	13	14
PLOD1_HUMAN	PLOD1	13	13
K6PF_HUMAN	PFKM	13	13
GDIA_HUMAN	GDI1	13	13
ATPA_HUMAN	ATP5A1	13	13
DDX3X_HUMAN	DDX3X	13	13
HS90B_HUMAN	HSP90AB1	12	42
A2MG_HUMAN	A2M	12	35
PLST_HUMAN	PLS3	12	19
KCRB_HUMAN	CKB	12	18
TFR1_HUMAN	TFRC	12	16
FSTL4_HUMAN	FSTL4	12	15
UBP5_HUMAN	USP5	12	14
PSMD3_HUMAN	PSMD3	12	13
PRS6A_HUMAN	PSMC3	12	13
RUVB1_HUMAN	RUVBL1	12	13
G6PI_HUMAN	GPI	12	13
XPO2_HUMAN	CSE1L	12	13
PRS7_HUMAN	PSMC2	12	12
FUBP2_HUMAN	KHSRP	12	12
LDHB_HUMAN	LDHB	12	12
FUBP1_HUMAN	FUBP1	12	12
HNRPM_HUMAN	HNRNPM	12	12
PYGL_HUMAN	PYGL	12	12
SYG_HUMAN	GARS	12	12
FSCN1_HUMAN	FSCN1	12	12
G3P_HUMAN	GAPDH	11	46
PROF1_HUMAN	PFN1	11	25
H90B2_HUMAN	HSP90AB2P	11	18
PAIRB_HUMAN	SERBP1	11	17
LDHA_HUMAN	LDHA	11	16
6PGD_HUMAN	PGD	11	15
TRAP1_HUMAN	TRAP1	11	14
NSUN2_HUMAN	NSUN2	11	13
TCPZ_HUMAN	CCT6A	11	13
ABCE1_HUMAN	ABCE1	11	12
PCNA_HUMAN	PCNA	11	12
SP16H_HUMAN	SUPT16H	11	12
BUB3_HUMAN	BUB3	11	12
SYK_HUMAN	KARS	11	12
PSD11_HUMAN	PSMD11	11	11
ASNS_HUMAN	ASNS	11	11
SYRC_HUMAN	RARS	11	11
NUCB1_HUMAN	NUCB1	11	11
TRXR1_HUMAN	TXNRD1	11	11
SYLC_HUMAN	LARS	11	11
RADI_HUMAN	RDX	11	11
SF3B3_HUMAN	SF3B3	11	11
SYVC_HUMAN	VARS	11	11
MCM5_HUMAN	MCM5	11	11
GCN1L_HUMAN	GCN1L1	11	11
ACTB_HUMAN	ACTB	10	59
HS71L_HUMAN	HSPA1L	10	16
HNRPU_HUMAN	HNRNPU	10	14
HNRH1_HUMAN	HNRNPH1	10	13
1433E_HUMAN	YWHAE	10	13
NASP_HUMAN	NASP	10	13
ILF3_HUMAN	ILF3	10	13
LAMC1_HUMAN	LAMC1	10	12
CO4A2_HUMAN	COL4A2	10	12
RS19_HUMAN	RPS19	10	12
PRS8_HUMAN	PSMC5	10	11
HSPB1_HUMAN	HSPB1	10	11
WDR1_HUMAN	WDR1	10	11
TALDO_HUMAN	TALDO1	10	11
RL7_HUMAN	RPL7	10	11
IMDH2_HUMAN	IMPDH2	10	10
EIF3L_HUMAN	EIF3L	10	10
IF4A3_HUMAN	EIF4A3	10	10
SYNC_HUMAN	NARS	10	10
PARK7_HUMAN	PARK7	10	10
SYAC_HUMAN	AARS	10	10
PUR4_HUMAN	PFAS	10	10
SYQ_HUMAN	QARS	10	10
SMC2_HUMAN	SMC2	10	10
AHNK_HUMAN	AHNAK	10	10
PSMD2_HUMAN	PSMD2	10	10
ANXA1_HUMAN	ANXA1	9	15
ROA3_HUMAN	HNRNPA3	9	12
KAD2_HUMAN	AK2	9	12
EF1D_HUMAN	EEF1D	9	11
ARP2_HUMAN	ACTR2	9	11
LASP1_HUMAN	LASP1	9	11
PP2BA_HUMAN	PPP3CA	9	11
RL6_HUMAN	RPL6	9	11
SEPT2_HUMAN	41884	9	10
IMA2_HUMAN	KPNA2	9	10
PPM1G_HUMAN	PPM1G	9	10
EFTU_HUMAN	TUFM	9	10
ANM1_HUMAN	PRMT1	9	10
CH10_HUMAN	HSPE1	9	10
PUR9_HUMAN	ATIC	9	9
PYRG1_HUMAN	CTPS1	9	9
SYHC_HUMAN	HARS	9	9
PGM1_HUMAN	PGM1	9	9
SERA_HUMAN	PHGDH	9	9
TPM1_HUMAN	TPM1	9	9
SYWC_HUMAN	WARS	9	9
IDHC_HUMAN	IDH1	9	9
PSA1_HUMAN	PSMA1	9	9
SF3B1_HUMAN	SF3B1	9	9
RS18_HUMAN	RPS18	9	9
RL5_HUMAN	RPL5	9	9
LAMB1_HUMAN	LAMB1	9	9
PRDX2_HUMAN	PRDX2	9	9
H4_HUMAN	HIST1H4A	8	51
TRFL_HUMAN	LTF	8	32
APOB_HUMAN	APOB	8	28
ITIH2_HUMAN	ITIH2	8	22
HNRPC_HUMAN	HNRNPC	8	17
PGAM1_HUMAN	PGAM1	8	16
H31T_HUMAN	HIST3H3	8	16
HDGF_HUMAN	HDGF	8	14
LG3BP_HUMAN	LGALS3BP	8	14
HSP72_HUMAN	HSPA2	8	13
COF1_HUMAN	CFL1	8	13
TNPO1_HUMAN	TNPO1	8	12
STRAP_HUMAN	STRAP	8	11
TPM4_HUMAN	TPM4	8	10
DDX6_HUMAN	DDX6	8	10
TBCA_HUMAN	TBCA	8	10
CAND1_HUMAN	CAND1	8	10
RAN_HUMAN	RAN	8	10
CAPG_HUMAN	CAPG	8	9
EIF3G_HUMAN	EIF3G	8	9
KINH_HUMAN	KIF5B	8	9
TPR_HUMAN	TPR	8	9
PSB5_HUMAN	PSMB5	8	9
RIR1_HUMAN	RRM1	8	9
EIF3F_HUMAN	EIF3F	8	9
PCH2_HUMAN	TRIP13	8	9
MCM2_HUMAN	MCM2	8	9
RS16_HUMAN	RPS16	8	9
PSD13_HUMAN	PSMD13	8	9
SYIC_HUMAN	IARS	8	9
EIF3A_HUMAN	EIF3A	8	9
ATX10_HUMAN	ATXN10	8	8
NP1L1_HUMAN	NAP1L1	8	8
PUF60_HUMAN	PUF60	8	8
HAT1_HUMAN	HAT1	8	8
IF2B_HUMAN	EIF2S2	8	8
COPA_HUMAN	COPA	8	8
RAGP1_HUMAN	RANGAP1	8	8
MYH10_HUMAN	MYH10	8	8
LPPRC_HUMAN	LRPPRC	8	8
PSA3_HUMAN	PSMA3	8	8
HS105_HUMAN	HSPH1	8	8
EPIPL_HUMAN	EPPK1	8	8
RL8_HUMAN	RPL8	8	8
SF3B2_HUMAN	SF3B2	8	8
COPG1_HUMAN	COPG1	8	8
TBB3_HUMAN	TUBB3	7	32
H2B1A_HUMAN	HIST1H2BA	7	22
CO3_HUMAN	C3	7	16
RSSA_HUMAN	RPSA	7	12
SAE2_HUMAN	UBA2	7	11
HNRPD_HUMAN	HNRNPD	7	10
DHX15_HUMAN	DHX15	7	10
DHSO_HUMAN	SORD	7	10
PDIA6_HUMAN	PDIA6	7	9
PARP1_HUMAN	PARP1	7	9
TBB6_HUMAN	TUBB6	7	9
CAPR1_HUMAN	CAPRIN1	7	9
TFG_HUMAN	TFG	7	9
BASP1_HUMAN	BASP1	7	8
TXNL1_HUMAN	TXNL1	7	8
UBP14_HUMAN	USP14	7	8
IPO5_HUMAN	IPO5	7	8
EIF3H_HUMAN	EIF3H	7	8
PSMD4_HUMAN	PSMD4	7	8
RBMX_HUMAN	RBMX	7	8
LA_HUMAN	SSB	7	8
PUR2_HUMAN	GART	7	8
KCY_HUMAN	CMPK1	7	8
CAPZB_HUMAN	CAPZB	7	8
HGB1A_HUMAN	HMGB1P1	7	8
IPYR_HUMAN	PPA1	7	8
RL35A_HUMAN	RPL35A	7	8
ILF2_HUMAN	ILF2	7	7
VPS35_HUMAN	VPS35	7	7
BASI_HUMAN	BSG	7	7
LMNB1_HUMAN	LMNB1	7	7
PSMD5_HUMAN	PSMD5	7	7
DCTN2_HUMAN	DCTN2	7	7
NAMPT_HUMAN	NAMPT	7	7
RS14_HUMAN	RPS14	7	7
GUAA_HUMAN	GMPS	7	7
OLA1_HUMAN	OLA1	7	7
RCN1_HUMAN	RCN1	7	7
SF3A1_HUMAN	SF3A1	7	7
EIF3C_HUMAN	EIF3C	7	7
RL13_HUMAN	RPL13	7	7
ACPH_HUMAN	APEH	7	7
DDX1_HUMAN	DDX1	7	7
SMC1A_HUMAN	SMC1A	7	7
PRS4_HUMAN	PSMC1	7	7
MYL6_HUMAN	MYL6	7	7
PUR8_HUMAN	ADSL	7	7
SPEE_HUMAN	SRM	7	7
Q5VU61_HUMAN	TPM3	7	7
CLU_HUMAN	KIAA0664	7	7
RL3_HUMAN	RPL3	7	7
IF2B3_HUMAN	IGF2BP3	7	7
METK2_HUMAN	MAT2A	7	7
RS4X_HUMAN	RPS4X	7	7
RCC2_HUMAN	RCC2	7	7
UGPA_HUMAN	UGP2	7	7
EIF2A_HUMAN	EIF2A	7	7
PRDX6_HUMAN	PRDX6	7	7
IF4G1_HUMAN	EIF4G1	7	7
DDX5_HUMAN	DDX5	7	7
PSMD1_HUMAN	PSMD1	7	7
H2B1B_HUMAN	HIST1H2BB	6	30
RL40_HUMAN	UBA52	6	19
SRSF1_HUMAN	SRSF1	6	18
HNRCL_HUMAN	HNRNPCL1	6	11
ANXA2_HUMAN	ANXA2	6	10
PURA2_HUMAN	ADSS	6	9
NIBL1_HUMAN	FAM129B	6	9
PCBP1_HUMAN	PCBP1	6	8
CBX3_HUMAN	CBX3	6	8
MDHC_HUMAN	MDH1	6	8
MYH11_HUMAN	MYH11	6	7
ACON_HUMAN	ACO2	6	7
1433G_HUMAN	YWHAG	6	7
F10A1_HUMAN	ST13	6	7
FEN1_HUMAN	FEN1	6	7
FUS_HUMAN	FUS	6	7
SC23A_HUMAN	SEC23A	6	7
AIFM1_HUMAN	AIFM1	6	7
BAX_HUMAN	BAX	6	7
GELS_HUMAN	GSN	6	7
LIS1_HUMAN	PAFAH1B1	6	7
CYC_HUMAN	CYCS	6	7
USP9X_HUMAN	USP9X	6	7
AL9A1_HUMAN	ALDH9A1	6	7
ALDR_HUMAN	AKR1B1	6	7
VATA_HUMAN	ATP6V1A	6	6
YBOX1_HUMAN	YBX1	6	6
NP1L4_HUMAN	NAP1L4	6	6
PLIN3_HUMAN	PLIN3	6	6
PLAP_HUMAN	PLAA	6	6
DD19A_HUMAN	DDX19A	6	6
SUCB2_HUMAN	SUCLG2	6	6
MMP2_HUMAN	MMP2	6	6
LAMA4_HUMAN	LAMA4	6	6
PRS10_HUMAN	PSMC6	6	6
TF3C4_HUMAN	GTF3C4	6	6
SAE1_HUMAN	SAE1	6	6
PPIB_HUMAN	PPIB	6	6
RTCB_HUMAN	C22orf28	6	6
DHE3_HUMAN	GLUD1	6	6
ARP3_HUMAN	ACTR3	6	6
SEPT9_HUMAN	41891	6	6
CALR_HUMAN	CALR	6	6
1433F_HUMAN	YWHAH	6	6
FBLN1_HUMAN	FBLN1	6	6
MCM6_HUMAN	MCM6	6	6
PSMD6_HUMAN	PSMD6	6	6
NUDT5_HUMAN	NUDT5	6	6
PLOD2_HUMAN	PLOD2	6	6
AL7A1_HUMAN	ALDH7A1	6	6
PTBP1_HUMAN	PTBP1	6	6
SYDC_HUMAN	DARS	6	6
STMN1_HUMAN	STMN1	6	6
KTN1_HUMAN	KTN1	6	6
GFPT1_HUMAN	GFPT1	6	6
LEG1_HUMAN	LGALS1	6	6
BZW1_HUMAN	BZW1	6	6
SERC_HUMAN	PSAT1	6	6
GALT2_HUMAN	GALNT2	6	6
RL7A_HUMAN	RPL7A	6	6
HUWE1_HUMAN	HUWE1	6	6
S10A4_HUMAN	S100A4	6	6
IF2A_HUMAN	EIF2S1	6	6
RL31_HUMAN	RPL31	6	6
FBLN3_HUMAN	EFEMP1	6	6
ITB1_HUMAN	ITGB1	6	6
RS9_HUMAN	RPS9	6	6
TBB1_HUMAN	TUBB1	5	20
ANM5_HUMAN	PRMT5	5	11
VASN_HUMAN	VASN	5	8
1433Z_HUMAN	YWHAZ	5	7
KCD12_HUMAN	KCTD12	5	7
DX39A_HUMAN	DDX39A	5	7
RL18_HUMAN	RPL18	5	7
DDX21_HUMAN	DDX21	5	7
GLRX3_HUMAN	GLRX3	5	7
MCM3_HUMAN	MCM3	5	7
SF01_HUMAN	SF1	5	7
G3BP1_HUMAN	G3BP1	5	6
ITIH1_HUMAN	ITIH1	5	6
RINI_HUMAN	RNH1	5	6
IF4B_HUMAN	EIF4B	5	6
FUMH_HUMAN	FH	5	6
VP26A_HUMAN	VPS26A	5	6
VIGLN_HUMAN	HDLBP	5	6
CLIC1_HUMAN	CLIC1	5	6
GDIR1_HUMAN	ARHGDIA	5	6
CO5A1_HUMAN	COL5A1	5	6
RL24_HUMAN	RPL24	5	6
HDAC1_HUMAN	HDAC1	5	6
1433S_HUMAN	SFN	5	6
PSB1_HUMAN	PSMB1	5	6
TAGL_HUMAN	TAGLN	5	6
NDKA_HUMAN	NME1	5	6
RENT1_HUMAN	UPF1	5	6
CSN4_HUMAN	COPS4	5	5
VAT1_HUMAN	VAT1	5	5
CDK1_HUMAN	CDK1	5	5
ERP29_HUMAN	ERP29	5	5
PUR1_HUMAN	PPAT	5	5
HNRH3_HUMAN	HNRNPH3	5	5
CO7A1_HUMAN	COL7A1	5	5
GBLP_HUMAN	GNB2L1	5	5
NUMA1_HUMAN	NUMA1	5	5
DC1I2_HUMAN	DYNC1I2	5	5
LIMA1_HUMAN	LIMA1	5	5
AATM_HUMAN	GOT2	5	5
PPCE_HUMAN	PREP	5	5
RL11_HUMAN	RPL11	5	5
GLSK_HUMAN	GLS	5	5
RLA0L_HUMAN	RPLP0P6	5	5
NUP93_HUMAN	NUP93	5	5
HMGB2_HUMAN	HMGB2	5	5
FLNC_HUMAN	FLNC	5	5
COPD_HUMAN	ARCN1	5	5
NHRF1_HUMAN	SLC9A3R1	5	5
GSHR_HUMAN	GSR	5	5
EIF3B_HUMAN	EIF3B	5	5
SCOT1_HUMAN	OXCT1	5	5
QOR_HUMAN	CRYZ	5	5
IF2B1_HUMAN	IGF2BP1	5	5
FERM2_HUMAN	FERMT2	5	5
SMC4_HUMAN	SMC4	5	5
CTNA1_HUMAN	CTNNA1	5	5
RS6_HUMAN	RPS6	5	5
TTL12_HUMAN	TTLL12	5	5
SARNP_HUMAN	SARNP	5	5
FUBP3_HUMAN	FUBP3	5	5
ACADV_HUMAN	ACADVL	5	5
CNDP2_HUMAN	CNDP2	5	5
ATX2L_HUMAN	ATXN2L	5	5
UBQL1_HUMAN	UBQLN1	5	5
RFA1_HUMAN	RPA1	5	5
BACH_HUMAN	ACOT7	5	5
SYCC_HUMAN	CARS	5	5
CAB45_HUMAN	SDF4	5	5
PABP4_HUMAN	PABPC4	5	5
TWF1_HUMAN	TWF1	5	5
XPO1_HUMAN	XPO1	5	5
PXDN_HUMAN	PXDN	5	5
ETFA_HUMAN	ETFA	5	5
CDC37_HUMAN	CDC37	5	5
TES_HUMAN	TES	5	5
HNRL1_HUMAN	HNRNPUL1	5	5
PAK2_HUMAN	PAK2	5	5
ACACA_HUMAN	ACACA	5	5
CYBP_HUMAN	CACYBP	5	5
SMCA5_HUMAN	SMARCA5	5	5
TCPW_HUMAN	CCT6B	5	5
PSD12_HUMAN	PSMD12	5	5
PDCD6_HUMAN	PDCD6	5	5
PCNP_HUMAN	PCNP	5	5
RL26L_HUMAN	RPL26L1	5	5
TBB4A_HUMAN	TUBB4A	4	19
TBB5_HUMAN	TUBB	4	10
SRSF2_HUMAN	SRSF2	4	9
HBB_HUMAN	HBB	4	8
ROA1_HUMAN	HNRNPA1	4	7
THIO_HUMAN	TXN	4	7
H2AY_HUMAN	H2AFY	4	6
RS8_HUMAN	RPS8	4	6
SMC3_HUMAN	SMC3	4	6
FSTL1_HUMAN	FSTL1	4	6
LYSC_HUMAN	LYZ	4	6
H12_HUMAN	HIST1H1C	4	6
PLSL_HUMAN	LCP1	4	6
EIF3I_HUMAN	EIF3I	4	6
IPO9_HUMAN	IPO9	4	6
DBNL_HUMAN	DBNL	4	5
PSA7_HUMAN	PSMA7	4	5
EIF3E_HUMAN	EIF3E	4	5
AT1A1_HUMAN	ATP1A1	4	5
PSB6_HUMAN	PSMB6	4	5
RBBP4_HUMAN	RBBP4	4	5
HNRPF_HUMAN	HNRNPF	4	5
HAP28_HUMAN	PDAP1	4	5
MTRR_HUMAN	MTRR	4	5
H15_HUMAN	HIST1H1B	4	5
AN32A_HUMAN	ANP32A	4	5
HPDL_HUMAN	HPDL	4	5
HNRDL_HUMAN	HNRPDL	4	5
CYR61_HUMAN	CYR61	4	5
PDCD5_HUMAN	PDCD5	4	5
RL14_HUMAN	RPL14	4	5
RS25_HUMAN	RPS25	4	5
EF1B_HUMAN	EEF1B2	4	5
RBM3_HUMAN	RBM3	4	5
RL10A_HUMAN	RPL10A	4	5
R13AX_HUMAN		4	5
DNJA1_HUMAN	DNAJA1	4	4
DAG1_HUMAN	DAG1	4	4
DRG1_HUMAN	DRG1	4	4
LRC47_HUMAN	LRRC47	4	4
EHD4_HUMAN	EHD4	4	4
PFD2_HUMAN	PFDN2	4	4
GLYC_HUMAN	SHMT1	4	4
STAT3_HUMAN	STAT3	4	4
2ABA_HUMAN	PPP2R2A	4	4
TADBP_HUMAN	TARDBP	4	4
SEP11_HUMAN	41893	4	4
LRRF1_HUMAN	LRRFIP1	4	4
MSLN_HUMAN	MSLN	4	4
TMOD3_HUMAN	TMOD3	4	4
SF3A3_HUMAN	SF3A3	4	4
RL23A_HUMAN	RPL23A	4	4
RCC1_HUMAN	RCC1	4	4
PSB2_HUMAN	PSMB2	4	4
THIL_HUMAN	ACAT1	4	4
PTRF_HUMAN	PTRF	4	4
SYSC_HUMAN	SARS	4	4
DHYS_HUMAN	DHPS	4	4
ERO1A_HUMAN	ERO1L	4	4
FAF1_HUMAN	FAF1	4	4
ELAV1_HUMAN	ELAVL1	4	4
BIEA_HUMAN	BLVRA	4	4
RS21_HUMAN	RPS21	4	4
ROA0_HUMAN	HNRNPA0	4	4
MAP1B_HUMAN	MAP1B	4	4
AL1B1_HUMAN	ALDH1B1	4	4
RL26_HUMAN	RPL26	4	4
IF2GL_HUMAN	EIF2S3L	4	4
PSA2_HUMAN	PSMA2	4	4
SRRT_HUMAN	SRRT	4	4
NSF_HUMAN	NSF	4	4
U5S1_HUMAN	EFTUD2	4	4
UN45A_HUMAN	UNC45A	4	4
UCHL5_HUMAN	UCHL5	4	4
GDN_HUMAN	SERPINE2	4	4
MRE11_HUMAN	MRE11A	4	4
CSK21_HUMAN	CSNK2A1	4	4
RS15A_HUMAN	RPS15A	4	4
UGDH_HUMAN	UGDH	4	4
S10AB_HUMAN	S100A11	4	4
PHB2_HUMAN	PHB2	4	4
CSN1_HUMAN	GPS1	4	4
AN32B_HUMAN	ANP32B	4	4
CALU_HUMAN	CALU	4	4
OFUT1_HUMAN	POFUT1	4	4
ZYX_HUMAN	ZYX	4	4
HYOU1_HUMAN	HYOU1	4	4
SYFB_HUMAN	FARSB	4	4
ARPC4_HUMAN	ARPC4	4	4
RPB1_HUMAN	POLR2A	4	4
NLE1_HUMAN	NLE1	4	4
CBS_HUMAN	CBS	4	4
PSA6_HUMAN	PSMA6	4	4
SNRPA_HUMAN	SNRPA	4	4
IPO7_HUMAN	IPO7	4	4
CYFP1_HUMAN	CYFIP1	4	4
MPPB_HUMAN	PMPCB	4	4
KAD1_HUMAN	AK1	4	4
TCTP_HUMAN	TPT1	4	4
RNZ2_HUMAN	ELAC2	4	4
PFD1_HUMAN	PFDN1	4	4
TBCD_HUMAN	TBCD	4	4
NID1_HUMAN	NID1	4	4
PDLI7_HUMAN	PDLIM7	4	4
MARE1_HUMAN	MAPRE1	4	4
HCDH_HUMAN	HADH	4	4
MP2K1_HUMAN	MAP2K1	4	4
RS2_HUMAN	RPS2	4	4
HS74L_HUMAN	HSPA4L	4	4
RL9_HUMAN	RPL9	4	4
B2MG_HUMAN	B2M	4	4
SYFA_HUMAN	FARSA	4	4
IF4H_HUMAN	EIF4H	4	4
PSME2_HUMAN	PSME2	4	4
RL27_HUMAN	RPL27	4	4
CLIC4_HUMAN	CLIC4	4	4
RL28_HUMAN	RPL28	4	4
CBX5_HUMAN	CBX5	4	4
RL34_HUMAN	RPL34	4	4
IF5A1_HUMAN	EIF5A	4	4
RS13_HUMAN	RPS13	4	4
ETFB_HUMAN	ETFB	4	4
COR1C_HUMAN	CORO1C	4	4
RL30_HUMAN	RPL30	4	4
GTF2I_HUMAN	GTF2I	4	4
SSRP1_HUMAN	SSRP1	4	4
PUS7_HUMAN	PUS7	4	4
RL13A_HUMAN	RPL13A	4	4
RLA0_HUMAN	RPLP0	4	4
HBA_HUMAN	HBA1	3	11
ACTBM_HUMAN	POTEKP	3	9
H2A1A_HUMAN	HIST1H2AA	3	9
NDK8_HUMAN	NME2P1	3	8
K6PL_HUMAN	PFKL	3	5
CATA_HUMAN	CAT	3	5
PDC6I_HUMAN	PDCD6IP	3	5
TR112_HUMAN	TRMT112	3	5
RA1L2_HUMAN	HNRNPA1L2	3	5
H2B1C_HUMAN	HIST1H2BC	3	5
SF3A2_HUMAN	SF3A2	3	5
MMP9_HUMAN	MMP9	3	5
PSME3_HUMAN	PSME3	3	5
PP2AA_HUMAN	PPP2CA	3	4
AAAT_HUMAN	SLC1A5	3	4
CAZA1_HUMAN	CAPZA1	3	4
RL10_HUMAN	RPL10	3	4
DFFA_HUMAN	DFFA	3	4
EDF1_HUMAN	EDF1	3	4
PRP19_HUMAN	PRPF19	3	4
AMPM2_HUMAN	METAP2	3	4
MTAP_HUMAN	MTAP	3	4
ICLN_HUMAN	CLNS1A	3	4
RBBP7_HUMAN	RBBP7	3	4
DPYL3_HUMAN	DPYSL3	3	4
SET_HUMAN	SET	3	4
FLII_HUMAN	FLII	3	4
PDLI1_HUMAN	PDLIM1	3	4
EIF3D_HUMAN	EIF3D	3	4
DNJB1_HUMAN	DNAJB1	3	4
LAP2A_HUMAN	TMPO	3	4
ROAA_HUMAN	HNRNPAB	3	4
DUT_HUMAN	DUT	3	4
DNJC7_HUMAN	DNAJC7	3	4
HPBP1_HUMAN	HSPBP1	3	4
PTPA_HUMAN	PPP2R4	3	4
TIMP2_HUMAN	TIMP2	3	4
SGTA_HUMAN	SGTA	3	4
SMHD1_HUMAN	SMCHD1	3	4
TCP4_HUMAN	SUB1	3	4
TPP2_HUMAN	TPP2	3	4
CN166_HUMAN	C14orf166	3	4
ENPLL_HUMAN	HSP90B2P	3	4
CBR1_HUMAN	CBR1	3	3
CPSF6_HUMAN	CPSF6	3	3
CSN3_HUMAN	COPS3	3	3
DHAK_HUMAN	DAK	3	3
PCSK9_HUMAN	PCSK9	3	3
TWF2_HUMAN	TWF2	3	3
NSF1C_HUMAN	NSFL1C	3	3
AASD1_HUMAN	AARSD1	3	3
CCNB1_HUMAN	CCNB1	3	3
PABP2_HUMAN	PABPN1	3	3
RS20_HUMAN	RPS20	3	3
RL19_HUMAN	RPL19	3	3
NAKD1_HUMAN	NADKD1	3	3
TPD54_HUMAN	TPD52L2	3	3
PFD5_HUMAN	PFDN5	3	3
Q5VU59_HUMAN	TPM3	3	3
RBM8A_HUMAN	RBM8A	3	3
1433T_HUMAN	YWHAQ	3	3
CSTF1_HUMAN	CSTF1	3	3
CFAH_HUMAN	CFH	3	3
GIPC1_HUMAN	GIPC1	3	3
DJB11_HUMAN	DNAJB11	3	3
SC24C_HUMAN	SEC24C	3	3
RS27L_HUMAN	RPS27L	3	3
PEBP1_HUMAN	PEBP1	3	3
GRHPR_HUMAN	GRHPR	3	3
DNJC8_HUMAN	DNAJC8	3	3
CDK6_HUMAN	CDK6	3	3
RLA2_HUMAN	RPLP2	3	3
NLTP_HUMAN	SCP2	3	3
PALLD_HUMAN	PALLD	3	3
ECHM_HUMAN	ECHS1	3	3
CBPE_HUMAN	CPE	3	3
AIMP1_HUMAN	AIMP1	3	3
PDLI5_HUMAN	PDLIM5	3	3
SDC4_HUMAN	SDC4	3	3
PIPNB_HUMAN	PITPNB	3	3
PSA4_HUMAN	PSMA4	3	3
MARCS_HUMAN	MARCKS	3	3
PRDX3_HUMAN	PRDX3	3	3
PSA5_HUMAN	PSMA5	3	3
GCP60_HUMAN	ACBD3	3	3
DCPS_HUMAN	DCPS	3	3
PPP5_HUMAN	PPP5C	3	3
DREB_HUMAN	DBN1	3	3
RAE1L_HUMAN	RAE1	3	3
IMA1_HUMAN	KPNA1	3	3
RAB14_HUMAN	RAB14	3	3
SODC_HUMAN	SOD1	3	3
PSB4_HUMAN	PSMB4	3	3
PSDE_HUMAN	PSMD14	3	3
ECH1_HUMAN	ECH1	3	3
DDI2_HUMAN	DDI2	3	3
TBA4A_HUMAN	TUBA4A	3	3
KHDR1_HUMAN	KHDRBS1	3	3
F120A_HUMAN	FAM120A	3	3
DHSA_HUMAN	SDHA	3	3
CUL4A_HUMAN	CUL4A	3	3
CKAP4_HUMAN	CKAP4	3	3
NAA50_HUMAN	NAA50	3	3
CRK_HUMAN	CRK	3	3
UB2V2_HUMAN	UBE2V2	3	3
GLYM_HUMAN	SHMT2	3	3
GSTP1_HUMAN	GSTP1	3	3
RS28_HUMAN	RPS28	3	3
CISY_HUMAN	CS	3	3
CD123_HUMAN	CDC123	3	3
ANXA3_HUMAN	ANXA3	3	3
GLGB_HUMAN	GBE1	3	3
NUP43_HUMAN	NUP43	3	3
NOP58_HUMAN	NOP58	3	3
RPAB3_HUMAN	POLR2H	3	3
LYOX_HUMAN	LOX	3	3
TBL3_HUMAN	TBL3	3	3
RL12_HUMAN	RPL12	3	3
BRE1A_HUMAN	RNF20	3	3
CPSF7_HUMAN	CPSF7	3	3
PHB_HUMAN	PHB	3	3
XPOT_HUMAN	XPOT	3	3
RL22_HUMAN	RPL22	3	3
HEBP1_HUMAN	HEBP1	3	3
ARPC2_HUMAN	ARPC2	3	3
IF6_HUMAN	EIF6	3	3
SEPT7_HUMAN	41889	3	3
PURA_HUMAN	PURA	3	3
ML12A_HUMAN	MYL12A	3	3
UBE2K_HUMAN	UBE2K	3	3
SC31A_HUMAN	SEC31A	3	3
IMA3_HUMAN	KPNA3	3	3
COX5A_HUMAN	COX5A	3	3
PLSI_HUMAN	PLS1	3	3
PTPRF_HUMAN	PTPRF	3	3
PDS5A_HUMAN	PDS5A	3	3
UBE2S_HUMAN	UBE2S	3	3
RL35_HUMAN	RPL35	3	3
PCBP2_HUMAN	PCBP2	3	3
LUM_HUMAN	LUM	3	3
UBE2N_HUMAN	UBE2N	3	3
GPC1_HUMAN	GPC1	3	3
EDIL3_HUMAN	EDIL3	3	3
ROCK2_HUMAN	ROCK2	3	3
CNOT1_HUMAN	CNOT1	3	3
KTHY_HUMAN	DTYMK	3	3
RB11A_HUMAN	RAB11A	3	3
IGBP1_HUMAN	IGBP1	3	3
RRP44_HUMAN	DIS3	3	3
FKB10_HUMAN	FKBP10	3	3
DDX42_HUMAN	DDX42	3	3
AP1B1_HUMAN	AP1B1	3	3
MPPA_HUMAN	PMPCA	3	3
NAA15_HUMAN	NAA15	3	3
GRB2_HUMAN	GRB2	3	3
RD23B_HUMAN	RAD23B	3	3
COPB2_HUMAN	COPB2	3	3
CSTF2_HUMAN	CSTF2	3	3
RENR_HUMAN	ATP6AP2	3	3
DNMT1_HUMAN	DNMT1	3	3
UBR4_HUMAN	UBR4	3	3
GMPPA_HUMAN	GMPPA	3	3
RS5_HUMAN	RPS5	3	3
SNX6_HUMAN	SNX6	3	3
LSM3_HUMAN	LSM3	3	3
RL36A_HUMAN	RPL36A	3	3
DX39B_HUMAN	DDX39B	3	3
MD2L1_HUMAN	MAD2L1	3	3
TXND5_HUMAN	TXNDC5	3	3
HMGB3_HUMAN	HMGB3	3	3
BAG2_HUMAN	BAG2	3	3
RU2B_HUMAN	SNRPB2	3	3
SPSY_HUMAN	SMS	3	3
HIBCH_HUMAN	HIBCH	3	3
Q504U3_HUMAN	PKM2	3	3
RALY_HUMAN	RALY	3	3
S10A6_HUMAN	S100A6	3	3
EIF3J_HUMAN	EIF3J	3	3
SAHH2_HUMAN	AHCYL1	3	3
KAPCA_HUMAN	PRKACA	3	3
UB2R2_HUMAN	UBE2R2	3	3
SBDS_HUMAN	SBDS	3	3
RL17_HUMAN	RPL17	3	3
LARP1_HUMAN	LARP1	3	3
MSH6_HUMAN	MSH6	3	3
SORCN_HUMAN	SRI	3	3
COTL1_HUMAN	COTL1	3	3
RS7_HUMAN	RPS7	3	3
IPO4_HUMAN	IPO4	3	3
CTBP1_HUMAN	CTBP1	3	3
DDB1_HUMAN	DDB1	3	3
ALDOC_HUMAN	ALDOC	2	6
TTHY_HUMAN	TTR	2	6
ERG_HUMAN	ERG	2	6
EWS_HUMAN	EWSR1	2	4
CTNB1_HUMAN	CTNNB1	2	4
LC7L2_HUMAN	LUC7L2	2	4
H11_HUMAN	HIST1H1A	2	4
CYTC_HUMAN	CST3	2	4
PRTN3_HUMAN	PRTN3	2	4
FETA_HUMAN	AFP	2	4
IgG1_bovine		2	4
MYG1_HUMAN	C12orf10	2	3
PSA7L_HUMAN	PSMA8	2	3
SSBP_HUMAN	SSBP1	2	3
RUXF_HUMAN	SNRPF	2	3
PSB3_HUMAN	PSMB3	2	3
DESM_HUMAN	DES	2	3
SC22B_HUMAN	SEC22B	2	3
QSOX1_HUMAN	QSOX1	2	3
IGKC_HUMAN	IGKC	2	3
RL29_HUMAN	RPL29	2	3
HMGN2_HUMAN	HMGN2	2	3
PSME1_HUMAN	PSME1	2	3
RS24_HUMAN	RPS24	2	3
TRI25_HUMAN	TRIM25	2	3
IF2G_HUMAN	EIF2S3	2	3
AK1A1_HUMAN	AKR1A1	2	3
CPIN1_HUMAN	CIAPIN1	2	3
ITIH3_HUMAN	ITIH3	2	3
RUXE_HUMAN	SNRPE	2	3
RS27_HUMAN	RPS27	2	3
APEX1_HUMAN	APEX1	2	3
PTN11_HUMAN	PTPN11	2	3
ODPB_HUMAN	PDHB	2	3
GGCT_HUMAN	GGCT	2	3
RHG01_HUMAN	ARHGAP1	2	3
RU17_HUMAN	SNRNP70	2	3
IGHA1_HUMAN	IGHA1	2	3
BAG6_HUMAN	BAG6	2	3
BRE1B_HUMAN	RNF40	2	3
IF4G2_HUMAN	EIF4G2	2	3
SUGT1_HUMAN	SUGT1	2	3
RL38_HUMAN	RPL38	2	3
SRPK2_HUMAN	SRPK2	2	3
XPP3_HUMAN	XPNPEP3	2	3
NACA_HUMAN	NACA	2	2
GSTK1_HUMAN	GSTK1	2	2
BZW2_HUMAN	BZW2	2	2
I2BP2_HUMAN	IRF2BP2	2	2
HMCS1_HUMAN	HMGCS1	2	2
HN1L_HUMAN	HN1L	2	2
THIM_HUMAN	ACAA2	2	2
G3BP2_HUMAN	G3BP2	2	2
FBX3_HUMAN	FBXO3	2	2
PLOD3_HUMAN	PLOD3	2	2
NMT1_HUMAN	NMT1	2	2
SPS1_HUMAN	SEPHS1	2	2
PEDF_HUMAN	SERPINF1	2	2
NXN_HUMAN	NXN	2	2
AGAL_HUMAN	GLA	2	2
DJC21_HUMAN	DNAJC21	2	2
XPP1_HUMAN	XPNPEP1	2	2
UAP1_HUMAN	UAP1	2	2
KBP_HUMAN	KIAA1279	2	2
ECI1_HUMAN	ECI1	2	2
DPYL1_HUMAN	CRMP1	2	2
SQSTM_HUMAN	SQSTM1	2	2
BGAL_HUMAN	GLB1	2	2
UBE3A_HUMAN	UBE3A	2	2
ASNA_HUMAN	ASNA1	2	2
CATZ_HUMAN	CTSZ	2	2
3HIDH_HUMAN	HIBADH	2	2
IMA7_HUMAN	KPNA6	2	2
RL27A_HUMAN	RPL27A	2	2
FKBP3_HUMAN	FKBP3	2	2
RTN4_HUMAN	RTN4	2	2
VASP_HUMAN	VASP	2	2
FCL_HUMAN	TSTA3	2	2
EIF3M_HUMAN	EIF3M	2	2
RL23_HUMAN	RPL23	2	2
TRI16_HUMAN	TRIM16	2	2
STAT1_HUMAN	STAT1	2	2
CBX1_HUMAN	CBX1	2	2
NHLC2_HUMAN	NHLRC2	2	2
MAT2B_HUMAN	MAT2B	2	2
DDX47_HUMAN	DDX47	2	2
FA49A_HUMAN	FAM49A	2	2
FA50A_HUMAN	FAM50A	2	2
UBAP2_HUMAN	UBAP2	2	2
MAOM_HUMAN	ME2	2	2
HMGB1_HUMAN	HMGB1	2	2
NUDC1_HUMAN	NUDCD1	2	2
BID_HUMAN	BID	2	2
ATPO_HUMAN	ATP5O	2	2
SPB5_HUMAN	SERPINB5	2	2
ZFR_HUMAN	ZFR	2	2
PROF2_HUMAN	PFN2	2	2
KLC1_HUMAN	KLC1	2	2
KIF5A_HUMAN	KIF5A	2	2
RAB5C_HUMAN	RAB5C	2	2
NOP2_HUMAN	NOP2	2	2
NU160_HUMAN	NUP160	2	2
ITA5_HUMAN	ITGA5	2	2
ANXA5_HUMAN	ANXA5	2	2
BLMH_HUMAN	BLMH	2	2
P4HA2_HUMAN	P4HA2	2	2
IF5_HUMAN	EIF5	2	2
P5CR3_HUMAN	PYCRL	2	2
CSN5_HUMAN	COPS5	2	2
GALK1_HUMAN	GALK1	2	2
GBP2_HUMAN	GBP2	2	2
2A5E_HUMAN	PPP2R5E	2	2
PAAF1_HUMAN	PAAF1	2	2
VATB2_HUMAN	ATP6V1B2	2	2
LKHA4_HUMAN	LTA4H	2	2
HCD2_HUMAN	HSD17B10	2	2
TAB1_HUMAN	TAB1	2	2
ODO2_HUMAN	DLST	2	2
CD2A1_HUMAN	CDKN2A	2	2
MCM4_HUMAN	MCM4	2	2
CTGF_HUMAN	CTGF	2	2
ZN326_HUMAN	ZNF326	2	2
RECQ1_HUMAN	RECQL	2	2
KAP2_HUMAN	PRKAR2A	2	2
DBPA_HUMAN	CSDA	2	2
EMAL4_HUMAN	EML4	2	2
KPCI_HUMAN	PRKCI	2	2
1A02_HUMAN	HLA-A	2	2
PDIP2_HUMAN	POLDIP2	2	2
WBS22_HUMAN	WBSCR22	2	2
NT5D1_HUMAN	NT5DC1	2	2
TOP2A_HUMAN	TOP2A	2	2
DLDH_HUMAN	DLD	2	2
NQO1_HUMAN	NQO1	2	2
IF1AX_HUMAN	EIF1AX	2	2
ACL6A_HUMAN	ACTL6A	2	2
HDAC2_HUMAN	HDAC2	2	2
USO1_HUMAN	USO1	2	2
FBRL_HUMAN	FBL	2	2
GPN1_HUMAN	GPN1	2	2
EXOS6_HUMAN	EXOSC6	2	2
WNK1_HUMAN	WNK1	2	2
PLK1_HUMAN	PLK1	2	2
CD44_HUMAN	CD44	2	2
OSGEP_HUMAN	OSGEP	2	2
PNPH_HUMAN	PNP	2	2
GMPPB_HUMAN	GMPPB	2	2
PA1B3_HUMAN	PAFAH1B3	2	2
DPP9_HUMAN	DPP9	2	2
RANG_HUMAN	RANBP1	2	2
2A5D_HUMAN	PPP2R5D	2	2
PRP6_HUMAN	PRPF6	2	2
UBE2T_HUMAN	UBE2T	2	2
1A01_HUMAN	HLA-A	2	2
ADPPT_HUMAN	AASDHPPT	2	2
KAD6_HUMAN	TAF9	2	2
CKAP5_HUMAN	CKAP5	2	2
OXSR1_HUMAN	OXSR1	2	2
MET_HUMAN	MET	2	2
CSRP1_HUMAN	CSRP1	2	2
IBP4_HUMAN	IGFBP4	2	2
SNF5_HUMAN	SMARCB1	2	2
4EBP1_HUMAN	EIF4EBP1	2	2
RTCA_HUMAN	RTCA	2	2
TYB4_HUMAN	TMSB4X	2	2
RBBP5_HUMAN	RBBP5	2	2
ARK72_HUMAN	AKR7A2	2	2
MRP_HUMAN	MARCKSL1	2	2
PPT1_HUMAN	PPT1	2	2
FA49B_HUMAN	FAM49B	2	2
GBP1_HUMAN	GBP1	2	2
ARF1_HUMAN	ARF1	2	2
SPAG7_HUMAN	SPAG7	2	2
PSMD9_HUMAN	PSMD9	2	2
H2AV_HUMAN	H2AFV	2	2
PRDX5_HUMAN	PRDX5	2	2
SMOC1_HUMAN	SMOC1	2	2
CDV3_HUMAN	CDV3	2	2
NU205_HUMAN	NUP205	2	2
TCEA1_HUMAN	TCEA1	2	2
TRUA_HUMAN	PUS1	2	2
PRI2_HUMAN	PRIM2	2	2
TYB10_HUMAN	TMSB10	2	2
SNUT2_HUMAN	USP39	2	2
TOP1_HUMAN	TOP1	2	2
FBLN5_HUMAN	FBLN5	2	2
HXK1_HUMAN	HK1	2	2
SEH1_HUMAN	SEH1L	2	2
SNX1_HUMAN	SNX1	2	2
MEP50_HUMAN	WDR77	2	2
ECM29_HUMAN	ECM29	2	2
EI2BA_HUMAN	EIF2B1	2	2
IMDH1_HUMAN	IMPDH1	2	2
NEK9_HUMAN	NEK9	2	2
GRSF1_HUMAN	GRSF1	2	2
OST48_HUMAN	DDOST	2	2
PCID2_HUMAN	PCID2	2	2
GDE_HUMAN	AGL	2	2
HINT2_HUMAN	HINT2	2	2
HBS1L_HUMAN	HBS1L	2	2
BLVRB_HUMAN	BLVRB	2	2
SRP72_HUMAN	SRP72	2	2
UMPS_HUMAN	UMPS	2	2
HPRT_HUMAN	HPRT1	2	2
CUL2_HUMAN	CUL2	2	2
MYPT1_HUMAN	PPP1R12A	2	2
AHSA1_HUMAN	AHSA1	2	2
UBP8_HUMAN	USP8	2	2
DECR_HUMAN	DECR1	2	2
CCD43_HUMAN	CCDC43	2	2
MYCBP_HUMAN	MYCBP	2	2
RPN1_HUMAN	RPN1	2	2
P5CS_HUMAN	ALDH18A1	2	2
PAIP1_HUMAN	PAIP1	2	2
MACF1_HUMAN	MACF1	2	2
ERP44_HUMAN	ERP44	2	2
HMGA1_HUMAN	HMGA1	2	2
GNS_HUMAN	GNS	2	2
MST4_HUMAN	MST4	2	2
TGFB2_HUMAN	TGFB2	2	2
TPM3_HUMAN	TPM3	2	2
CAB39_HUMAN	CAB39	2	2
ESTD_HUMAN	ESD	2	2
SBNO1_HUMAN	SBNO1	2	2
MATR3_HUMAN	MATR3	2	2
COR1B_HUMAN	CORO1B	2	2
CRKL_HUMAN	CRKL	2	2
TTC37_HUMAN	TTC37	2	2
TOE1_HUMAN	TOE1	2	2
LANC1_HUMAN	LANCL1	2	2
PYGB_HUMAN	PYGB	2	2
PP1A_HUMAN	PPP1CA	2	2
ERF1_HUMAN	ETF1	2	2
RS11_HUMAN	RPS11	2	2
SPT6H_HUMAN	SUPT6H	2	2
AK1C1_HUMAN	AKR1C1	2	2
RPA1_HUMAN	POLR1A	2	2
PIMT_HUMAN	PCMT1	2	2
RFA2_HUMAN	RPA2	2	2
SRSF7_HUMAN	SRSF7	2	2
E2AK2_HUMAN	EIF2AK2	2	2
PPIE_HUMAN	PPIE	2	2
IRGQ_HUMAN	IRGQ	2	2
MCMBP_HUMAN	MCMBP	2	2
ZO1_HUMAN	TJP1	2	2
GPD1L_HUMAN	GPD1L	2	2
RS17L_HUMAN	RPS17L	2	2
CX026_HUMAN	CXorf26	2	2
XPO5_HUMAN	XPO5	2	2
TOM34_HUMAN	TOMM34	2	2
RS30_HUMAN	FAU	2	2
LEG3_HUMAN	LGALS3	2	2
HCFC1_HUMAN	HCFC1	2	2
ADRM1_HUMAN	ADRM1	2	2
CALX_HUMAN	CANX	2	2
DHPR_HUMAN	QDPR	2	2
SEM3C_HUMAN	SEMA3C	2	2
GEPH_HUMAN	GPHN	2	2
FBX22_HUMAN	FBXO22	2	2
CSTN1_HUMAN	CLSTN1	2	2
PPAC_HUMAN	ACP1	2	2
OTUB1_HUMAN	OTUB1	2	2
MSH2_HUMAN	MSH2	2	2
RAB1A_HUMAN	RAB1A	2	2
SMD2_HUMAN	SNRPD2	2	2
MVP_HUMAN	MVP	2	2
RAC1_HUMAN	RAC1	2	2
ITA3_HUMAN	ITGA3	2	2
B1AHL2_HUMAN	FBLN1	2	2
BAG1_HUMAN	BAG1	2	2
EI2BB_HUMAN	EIF2B2	2	2
ARP3B_HUMAN	ACTR3B	2	2
IDE_HUMAN	IDE	2	2
UGGG1_HUMAN	UGGT1	2	2
SEP10_HUMAN	41892	2	2
LYPA1_HUMAN	LYPLA1	2	2
PSPC1_HUMAN	PSPC1	2	2
GNPI1_HUMAN	GNPDA1	2	2
ILKAP_HUMAN	ILKAP	2	2
EI2BE_HUMAN	EIF2B5	2	2
VDAC2_HUMAN	VDAC2	2	2
VATB1_HUMAN	ATP6V1B1	2	2
CD2AP_HUMAN	CD2AP	2	2
PXDC2_HUMAN	PLXDC2	2	2
ARPC3_HUMAN	ARPC3	2	2
TPIS_HUMAN	TPI1	2	2
ARF4_HUMAN	ARF4	2	2
LSM12_HUMAN	LSM12	2	2
AMPL_HUMAN	LAP3	2	2
UB2V1_HUMAN	UBE2V1	2	2
ACOC_HUMAN	ACO1	2	2
K1967_HUMAN	KIAA1967	2	2
RS12_HUMAN	RPS12	2	2
SPRR3_HUMAN	SPRR3	2	2
KIF11_HUMAN	KIF11	2	2
PRDX4_HUMAN	PRDX4	2	2
LSM6_HUMAN	LSM6	2	2
DSRAD_HUMAN	ADAR	2	2
HSP13_HUMAN	HSPA13	2	2
GNAS1_HUMAN	GNAS	2	2
EHD1_HUMAN	EHD1	2	2
MOB1A_HUMAN	MOB1A	2	2
COMD2_HUMAN	COMMD2	2	2
LPIN3_HUMAN	LPIN3	2	2
HEXB_HUMAN	HEXB	2	2
RL36_HUMAN	RPL36	2	2
G3PT_HUMAN	GAPDHS	2	2
UB2L3_HUMAN	UBE2L3	2	2
PLPP_HUMAN	PDXP	2	2
GEMI5_HUMAN	GEMIN5	2	2
UBA6_HUMAN	UBA6	2	2
D9YZV2_HUMAN	TPM1	2	2
CDN2C_HUMAN	CDKN2C	2	2
RAB6A_HUMAN	RAB6A	2	2
TGM2_HUMAN	TGM2	2	2
PPIF_HUMAN	PPIF	2	2
PSMD8_HUMAN	PSMD8	2	2
UBP10_HUMAN	USP10	2	2
FABP5_HUMAN	FABP5	2	2
CO4A1_HUMAN	COL4A1	2	2
CND1_HUMAN	NCAPD2	2	2
PAL4A_HUMAN	PPIAL4A	2	2

## Sheet: Table B
Table B. List of proteins identified in N_4 (Raw MS Data).
reference	Gene Symbol	Unique	Total
MYH9_HUMAN	MYH9	77	96
FLNA_HUMAN	FLNA	73	90
FLNB_HUMAN	FLNB	40	46
LMNA_HUMAN	LMNA	37	49
VINC_HUMAN	VCL	34	37
ACTA_HUMAN	ACTA2	33	117
SPTB2_HUMAN	SPTBN1	33	43
SPTN1_HUMAN	SPTAN1	33	36
PRKDC_HUMAN	PRKDC	33	35
ENOA_HUMAN	ENO1	32	88
NUCL_HUMAN	NCL	32	52
GRP78_HUMAN	HSPA5	32	38
APOB_HUMAN	APOB	31	76
TKT_HUMAN	TKT	30	62
KPYM_HUMAN	PKM	30	56
EF2_HUMAN	EEF2	30	42
TERA_HUMAN	VCP	30	37
PLEC_HUMAN	PLEC	30	31
TRFL_HUMAN	LTF	29	60
TCPQ_HUMAN	CCT8	29	34
VIME_HUMAN	VIM	28	37
MOES_HUMAN	MSN	28	29
FINC_HUMAN	FN1	27	121
ACTN4_HUMAN	ACTN4	27	37
HSP7C_HUMAN	HSPA8	26	41
PGK1_HUMAN	PGK1	26	38
EZRI_HUMAN	EZR	26	26
NONO_HUMAN	NONO	25	38
SFPQ_HUMAN	SFPQ	24	28
PDIA4_HUMAN	PDIA4	24	24
CALD1_HUMAN	CALD1	23	27
FAS_HUMAN	FASN	23	25
TBA1A_HUMAN	TUBA1A	22	49
IF4A1_HUMAN	EIF4A1	22	26
TCPB_HUMAN	CCT2	22	25
HSP71_HUMAN	HSPA1A	22	24
SYTC_HUMAN	TARS	22	23
ACLY_HUMAN	ACLY	22	23
RS3A_HUMAN	RPS3A	22	22
CH60_HUMAN	HSPD1	21	28
GRP75_HUMAN	HSPA9	21	24
HNRPK_HUMAN	HNRNPK	20	26
PABP1_HUMAN	PABPC1	20	22
CO3_HUMAN	C3	19	36
ACTN1_HUMAN	ACTN1	19	24
STIP1_HUMAN	STIP1	19	22
TLN1_HUMAN	TLN1	19	21
XRCC5_HUMAN	XRCC5	19	21
PDIA3_HUMAN	PDIA3	19	19
EF1A1_HUMAN	EEF1A1	18	39
HSP74_HUMAN	HSPA4	18	21
EF1G_HUMAN	EEF1G	18	21
CLH1_HUMAN	CLTC	18	20
1433B_HUMAN	YWHAB	18	20
TBB2A_HUMAN	TUBB2A	17	45
ROA2_HUMAN	HNRNPA2B1	17	39
PRDX1_HUMAN	PRDX1	17	31
XRCC6_HUMAN	XRCC6	17	20
UBA1_HUMAN	UBA1	17	19
TCPG_HUMAN	CCT3	17	19
SAHH_HUMAN	AHCY	17	18
C1TC_HUMAN	MTHFD1	17	18
NPM_HUMAN	NPM1	16	33
HDGF_HUMAN	HDGF	16	24
H90B3_HUMAN	HSP90AB3P	16	22
TPM1_HUMAN	TPM1	16	21
BGH3_HUMAN	TGFBI	16	20
TAGL2_HUMAN	TAGLN2	16	17
DDX17_HUMAN	DDX17	16	17
MCM7_HUMAN	MCM7	16	17
U520_HUMAN	SNRNP200	16	16
TCPA_HUMAN	TCP1	16	16
GELS_HUMAN	GSN	15	27
HS90A_HUMAN	HSP90AA1	15	21
GLU2B_HUMAN	PRKCSH	15	18
TCPD_HUMAN	CCT4	15	17
TRAP1_HUMAN	TRAP1	15	17
PARP1_HUMAN	PARP1	15	17
SND1_HUMAN	SND1	15	16
TCPH_HUMAN	CCT7	15	15
SYDC_HUMAN	DARS	15	15
DYHC1_HUMAN	DYNC1H1	15	15
HNRPQ_HUMAN	SYNCRIP	14	19
ATPB_HUMAN	ATP5B	14	18
FKBP4_HUMAN	FKBP4	14	16
ALDOA_HUMAN	ALDOA	14	16
SYEP_HUMAN	EPRS	14	15
FUBP1_HUMAN	FUBP1	14	15
LDHB_HUMAN	LDHB	14	14
PA2G4_HUMAN	PA2G4	14	14
A2MG_HUMAN	A2M	13	74
ITIH2_HUMAN	ITIH2	13	40
ENPL_HUMAN	HSP90B1	13	18
PAIRB_HUMAN	SERBP1	13	17
RS3_HUMAN	RPS3	13	17
SRC8_HUMAN	CTTN	13	16
1433E_HUMAN	YWHAE	13	16
PDIA1_HUMAN	P4HB	13	15
TPR_HUMAN	TPR	13	15
RS18_HUMAN	RPS18	13	15
CAP1_HUMAN	CAP1	13	15
PPIA_HUMAN	PPIA	13	14
TPM4_HUMAN	TPM4	13	13
NUDC_HUMAN	NUDC	13	13
TCPE_HUMAN	CCT5	13	13
G3P_HUMAN	GAPDH	12	31
KAD2_HUMAN	AK2	12	15
BASP1_HUMAN	BASP1	12	14
MCM2_HUMAN	MCM2	12	14
MAP4_HUMAN	MAP4	12	14
FUBP2_HUMAN	KHSRP	12	13
RL5_HUMAN	RPL5	12	13
RUVB2_HUMAN	RUVBL2	12	12
SERPH_HUMAN	SERPINH1	12	12
PRS7_HUMAN	PSMC2	12	12
SYYC_HUMAN	YARS	12	12
SYHC_HUMAN	HARS	12	12
PAI1_HUMAN	SERPINE1	12	12
CH10_HUMAN	HSPE1	12	12
RS4X_HUMAN	RPS4X	12	12
HS90B_HUMAN	HSP90AB1	11	23
H90B2_HUMAN	HSP90AB2P	11	19
HS71L_HUMAN	HSPA1L	11	18
COF1_HUMAN	CFL1	11	17
PSMD3_HUMAN	PSMD3	11	13
SYRC_HUMAN	RARS	11	13
SYK_HUMAN	KARS	11	12
HNRPL_HUMAN	HNRNPL	11	12
SF3B3_HUMAN	SF3B3	11	12
MDHM_HUMAN	MDH2	11	12
K6PP_HUMAN	PFKP	11	11
IF4A3_HUMAN	EIF4A3	11	11
DDX3X_HUMAN	DDX3X	11	11
ACTB_HUMAN	ACTB	10	41
CLUS_HUMAN	CLU	10	17
DREB_HUMAN	DBN1	10	15
IQGA1_HUMAN	IQGAP1	10	13
BUB3_HUMAN	BUB3	10	13
6PGD_HUMAN	PGD	10	12
EIF3B_HUMAN	EIF3B	10	12
LASP1_HUMAN	LASP1	10	12
HNRPU_HUMAN	HNRNPU	10	11
DHX9_HUMAN	DHX9	10	11
IMDH2_HUMAN	IMPDH2	10	10
HS105_HUMAN	HSPH1	10	10
RL4_HUMAN	RPL4	10	10
RUVB1_HUMAN	RUVBL1	10	10
FSCN1_HUMAN	FSCN1	10	10
TCPZ_HUMAN	CCT6A	10	10
PRP8_HUMAN	PRPF8	10	10
WDR1_HUMAN	WDR1	10	10
ANT3_HUMAN	SERPINC1	9	50
RL40_HUMAN	UBA52	9	27
SRSF1_HUMAN	SRSF1	9	18
HNRPR_HUMAN	HNRNPR	9	13
SRRM2_HUMAN	SRRM2	9	13
PAXI1_HUMAN	PAXIP1	9	12
PRS8_HUMAN	PSMC5	9	11
H31T_HUMAN	HIST3H3	9	11
ML12A_HUMAN	MYL12A	9	10
NSUN2_HUMAN	NSUN2	9	10
LA_HUMAN	SSB	9	10
PARK7_HUMAN	PARK7	9	10
RBMX_HUMAN	RBMX	9	10
FUBP3_HUMAN	FUBP3	9	10
PRS6A_HUMAN	PSMC3	9	9
SERA_HUMAN	PHGDH	9	9
RADI_HUMAN	RDX	9	9
PCNA_HUMAN	PCNA	9	9
ANM1_HUMAN	PRMT1	9	9
GDIB_HUMAN	GDI2	9	9
ATPA_HUMAN	ATP5A1	9	9
PUR6_HUMAN	PAICS	9	9
PRS4_HUMAN	PSMC1	9	9
G6PD_HUMAN	G6PD	9	9
PYR1_HUMAN	CAD	9	9
PRDX2_HUMAN	PRDX2	9	9
RCC1_HUMAN	RCC1	9	9
DDX5_HUMAN	DDX5	9	9
G6PI_HUMAN	GPI	9	9
2AAA_HUMAN	PPP2R1A	9	9
H2B1B_HUMAN	HIST1H2BB	8	29
IF4B_HUMAN	EIF4B	8	15
1433Z_HUMAN	YWHAZ	8	13
ANXA2_HUMAN	ANXA2	8	13
ANXA1_HUMAN	ANXA1	8	12
1433S_HUMAN	SFN	8	12
RL6_HUMAN	RPL6	8	12
KCRB_HUMAN	CKB	8	11
TXNL1_HUMAN	TXNL1	8	11
RU17_HUMAN	SNRNP70	8	11
DBPA_HUMAN	CSDA	8	10
IF2A_HUMAN	EIF2S1	8	10
GANAB_HUMAN	GANAB	8	9
MYH10_HUMAN	MYH10	8	9
MYL6_HUMAN	MYL6	8	9
SYWC_HUMAN	WARS	8	9
HSPB1_HUMAN	HSPB1	8	9
EF1D_HUMAN	EEF1D	8	9
RAGP1_HUMAN	RANGAP1	8	9
PSD11_HUMAN	PSMD11	8	9
Q5VU61_HUMAN	TPM3	8	9
ARP2_HUMAN	ACTR2	8	9
UBP5_HUMAN	USP5	8	9
LMNB1_HUMAN	LMNB1	8	9
LDHA_HUMAN	LDHA	8	9
HSP72_HUMAN	HSPA2	8	9
PPIB_HUMAN	PPIB	8	9
PSMD1_HUMAN	PSMD1	8	9
PDIA6_HUMAN	PDIA6	8	8
IF2B_HUMAN	EIF2S2	8	8
PYRG1_HUMAN	CTPS1	8	8
GUAA_HUMAN	GMPS	8	8
EIF3F_HUMAN	EIF3F	8	8
RTCB_HUMAN	C22orf28	8	8
SF3B1_HUMAN	SF3B1	8	8
FEN1_HUMAN	FEN1	8	8
SEPT2_HUMAN	41884	8	8
ASNS_HUMAN	ASNS	8	8
IF2B3_HUMAN	IGF2BP3	8	8
IPYR_HUMAN	PPA1	8	8
RS19_HUMAN	RPS19	8	8
SYAC_HUMAN	AARS	8	8
MCM5_HUMAN	MCM5	8	8
PLST_HUMAN	PLS3	8	8
SYFB_HUMAN	FARSB	8	8
SYQ_HUMAN	QARS	8	8
TRXR1_HUMAN	TXNRD1	8	8
SYG_HUMAN	GARS	8	8
RL3_HUMAN	RPL3	8	8
IF4G1_HUMAN	EIF4G1	8	8
CAND1_HUMAN	CAND1	8	8
H4_HUMAN	HIST1H4A	7	23
H2B1A_HUMAN	HIST1H2BA	7	14
TMOD3_HUMAN	TMOD3	7	13
ROA3_HUMAN	HNRNPA3	7	13
LYSC_HUMAN	LYZ	7	13
APOA1_HUMAN	APOA1	7	12
IMB1_HUMAN	KPNB1	7	11
CLIC1_HUMAN	CLIC1	7	9
ILF3_HUMAN	ILF3	7	9
AHNK_HUMAN	AHNAK	7	9
YBOX1_HUMAN	YBX1	7	8
FSTL4_HUMAN	FSTL4	7	8
TBCA_HUMAN	TBCA	7	8
PUR9_HUMAN	ATIC	7	8
LIS1_HUMAN	PAFAH1B1	7	8
MCM3_HUMAN	MCM3	7	8
NASP_HUMAN	NASP	7	8
VAT1_HUMAN	VAT1	7	7
DDX6_HUMAN	DDX6	7	7
RS14_HUMAN	RPS14	7	7
NP1L1_HUMAN	NAP1L1	7	7
K6PF_HUMAN	PFKM	7	7
RS28_HUMAN	RPS28	7	7
PSA1_HUMAN	PSMA1	7	7
PSB5_HUMAN	PSMB5	7	7
EIF3E_HUMAN	EIF3E	7	7
TALDO_HUMAN	TALDO1	7	7
SAE1_HUMAN	SAE1	7	7
RL8_HUMAN	RPL8	7	7
GDIA_HUMAN	GDI1	7	7
RECQ1_HUMAN	RECQL	7	7
PTBP1_HUMAN	PTBP1	7	7
RL28_HUMAN	RPL28	7	7
ITIH1_HUMAN	ITIH1	6	24
ANM5_HUMAN	PRMT5	6	13
TBB3_HUMAN	TUBB3	6	12
HNRPC_HUMAN	HNRNPC	6	12
PROF1_HUMAN	PFN1	6	10
4F2_HUMAN	SLC3A2	6	9
ILF2_HUMAN	ILF2	6	9
TCP4_HUMAN	SUB1	6	9
RSSA_HUMAN	RPSA	6	8
VATA_HUMAN	ATP6V1A	6	8
DHX15_HUMAN	DHX15	6	8
RAN_HUMAN	RAN	6	8
SRSF6_HUMAN	SRSF6	6	8
SF01_HUMAN	SF1	6	8
IMA2_HUMAN	KPNA2	6	7
G3BP1_HUMAN	G3BP1	6	7
DX39A_HUMAN	DDX39A	6	7
ELAV1_HUMAN	ELAVL1	6	7
GDIR1_HUMAN	ARHGDIA	6	7
TNPO1_HUMAN	TNPO1	6	7
EF1B_HUMAN	EEF1B2	6	7
ACADV_HUMAN	ACADVL	6	7
LIMA1_HUMAN	LIMA1	6	7
STMN1_HUMAN	STMN1	6	7
TFG_HUMAN	TFG	6	7
PUR4_HUMAN	PFAS	6	7
ARF1_HUMAN	ARF1	6	7
SYLC_HUMAN	LARS	6	7
RL10A_HUMAN	RPL10A	6	7
GBLP_HUMAN	GNB2L1	6	6
RS8_HUMAN	RPS8	6	6
EIF3L_HUMAN	EIF3L	6	6
PLAP_HUMAN	PLAA	6	6
FUS_HUMAN	FUS	6	6
NP1L4_HUMAN	NAP1L4	6	6
NAMPT_HUMAN	NAMPT	6	6
RS6_HUMAN	RPS6	6	6
PSMD4_HUMAN	PSMD4	6	6
RCC2_HUMAN	RCC2	6	6
XPO2_HUMAN	CSE1L	6	6
SF3A1_HUMAN	SF3A1	6	6
PDLI5_HUMAN	PDLIM5	6	6
MDHC_HUMAN	MDH1	6	6
SARNP_HUMAN	SARNP	6	6
F10A1_HUMAN	ST13	6	6
RL11_HUMAN	RPL11	6	6
SYNC_HUMAN	NARS	6	6
DC1I2_HUMAN	DYNC1I2	6	6
AIFM1_HUMAN	AIFM1	6	6
HNRPM_HUMAN	HNRNPM	6	6
PRDX6_HUMAN	PRDX6	6	6
ARP3_HUMAN	ACTR3	6	6
ROA0_HUMAN	HNRNPA0	6	6
CO1A1_HUMAN	COL1A1	6	6
PSA3_HUMAN	PSMA3	6	6
HNRPF_HUMAN	HNRNPF	6	6
SEPT9_HUMAN	41891	6	6
RL7_HUMAN	RPL7	6	6
PSMD2_HUMAN	PSMD2	6	6
PSA4_HUMAN	PSMA4	6	6
CO3A1_HUMAN	COL3A1	6	6
AL7A1_HUMAN	ALDH7A1	6	6
IDHC_HUMAN	IDH1	6	6
COR1C_HUMAN	CORO1C	6	6
PSD12_HUMAN	PSMD12	6	6
RFA1_HUMAN	RPA1	6	6
RS16_HUMAN	RPS16	6	6
MCM6_HUMAN	MCM6	6	6
AN32A_HUMAN	ANP32A	6	6
PDLI7_HUMAN	PDLIM7	6	6
HGB1A_HUMAN	HMGB1P1	6	6
RL26L_HUMAN	RPL26L1	6	6
UGPA_HUMAN	UGP2	6	6
RS11_HUMAN	RPS11	6	6
TBB1_HUMAN	TUBB1	5	14
TBB4A_HUMAN	TUBB4A	5	11
SRSF2_HUMAN	SRSF2	5	9
ERP29_HUMAN	ERP29	5	9
THIO_HUMAN	TXN	5	9
PCBP1_HUMAN	PCBP1	5	8
SPT6H_HUMAN	SUPT6H	5	7
GSTP1_HUMAN	GSTP1	5	7
SP16H_HUMAN	SUPT16H	5	7
CBX3_HUMAN	CBX3	5	7
CAPR1_HUMAN	CAPRIN1	5	7
SF3B2_HUMAN	SF3B2	5	7
HNRDL_HUMAN	HNRPDL	5	7
PLIN3_HUMAN	PLIN3	5	6
TPD54_HUMAN	TPD52L2	5	6
HNRH1_HUMAN	HNRNPH1	5	6
PDCD5_HUMAN	PDCD5	5	6
RL19_HUMAN	RPL19	5	6
ZYX_HUMAN	ZYX	5	6
HMGB1_HUMAN	HMGB1	5	6
NUDT5_HUMAN	NUDT5	5	6
HNRPD_HUMAN	HNRNPD	5	6
RL10_HUMAN	RPL10	5	6
DDX47_HUMAN	DDX47	5	6
RIR1_HUMAN	RRM1	5	6
CALR_HUMAN	CALR	5	6
RBM3_HUMAN	RBM3	5	6
SYIC_HUMAN	IARS	5	6
PPM1G_HUMAN	PPM1G	5	6
SMC3_HUMAN	SMC3	5	6
METK2_HUMAN	MAT2A	5	6
RS13_HUMAN	RPS13	5	6
CTNA1_HUMAN	CTNNA1	5	5
HNRH3_HUMAN	HNRNPH3	5	5
VPS35_HUMAN	VPS35	5	5
MARCS_HUMAN	MARCKS	5	5
1433G_HUMAN	YWHAG	5	5
ABCE1_HUMAN	ABCE1	5	5
SMU1_HUMAN	SMU1	5	5
RLA0L_HUMAN	RPLP0P6	5	5
PGM1_HUMAN	PGM1	5	5
THOC4_HUMAN	ALYREF	5	5
RINI_HUMAN	RNH1	5	5
OLA1_HUMAN	OLA1	5	5
NHRF1_HUMAN	SLC9A3R1	5	5
RL30_HUMAN	RPL30	5	5
DNJC8_HUMAN	DNAJC8	5	5
GCP60_HUMAN	ACBD3	5	5
LEG1_HUMAN	LGALS1	5	5
PABP4_HUMAN	PABPC4	5	5
AT1A1_HUMAN	ATP1A1	5	5
PCH2_HUMAN	TRIP13	5	5
NUCB1_HUMAN	NUCB1	5	5
EFTU_HUMAN	TUFM	5	5
PSA5_HUMAN	PSMA5	5	5
RS25_HUMAN	RPS25	5	5
1433F_HUMAN	YWHAH	5	5
HMGB2_HUMAN	HMGB2	5	5
EDF1_HUMAN	EDF1	5	5
RL7A_HUMAN	RPL7A	5	5
RL23A_HUMAN	RPL23A	5	5
PSD13_HUMAN	PSMD13	5	5
SMC2_HUMAN	SMC2	5	5
COPD_HUMAN	ARCN1	5	5
PSMD6_HUMAN	PSMD6	5	5
TSP1_HUMAN	THBS1	5	5
CPSF5_HUMAN	NUDT21	5	5
COPB2_HUMAN	COPB2	5	5
BZW1_HUMAN	BZW1	5	5
DDX1_HUMAN	DDX1	5	5
U5S1_HUMAN	EFTUD2	5	5
IF2GL_HUMAN	EIF2S3L	5	5
ETFB_HUMAN	ETFB	5	5
PSA6_HUMAN	PSMA6	5	5
RS2_HUMAN	RPS2	5	5
RL35A_HUMAN	RPL35A	5	5
TXND5_HUMAN	TXNDC5	5	5
TBB5_HUMAN	TUBB	4	10
C4BPA_HUMAN	C4BPA	4	10
CFAH_HUMAN	CFH	4	9
HBB_HUMAN	HBB	4	9
RL13_HUMAN	RPL13	4	8
IPO5_HUMAN	IPO5	4	7
STRAP_HUMAN	STRAP	4	7
HRG_HUMAN	HRG	4	7
TPM3_HUMAN	TPM3	4	7
LC7L2_HUMAN	LUC7L2	4	7
IGHA1_HUMAN	IGHA1	4	7
H12_HUMAN	HIST1H1C	4	7
CBR1_HUMAN	CBR1	4	6
NACA_HUMAN	NACA	4	6
MYH11_HUMAN	MYH11	4	6
CAZA1_HUMAN	CAPZA1	4	6
ROA1_HUMAN	HNRNPA1	4	6
XPO1_HUMAN	XPO1	4	6
ACTBM_HUMAN	POTEKP	4	6
RSMB_HUMAN	SNRPB	4	6
SERC_HUMAN	PSAT1	4	6
SET_HUMAN	SET	4	5
MTPN_HUMAN	MTPN	4	5
BASI_HUMAN	BSG	4	5
CDK1_HUMAN	CDK1	4	5
RBM8A_HUMAN	RBM8A	4	5
CAPG_HUMAN	CAPG	4	5
AIMP1_HUMAN	AIMP1	4	5
PLOD1_HUMAN	PLOD1	4	5
VASN_HUMAN	VASN	4	5
PSB4_HUMAN	PSMB4	4	5
HAT1_HUMAN	HAT1	4	5
RL24_HUMAN	RPL24	4	5
RL22_HUMAN	RPL22	4	5
HNRL1_HUMAN	HNRNPUL1	4	5
CISY_HUMAN	CS	4	5
COPA_HUMAN	COPA	4	5
DCTN2_HUMAN	DCTN2	4	5
HPRT_HUMAN	HPRT1	4	5
PGAM1_HUMAN	PGAM1	4	5
CYC_HUMAN	CYCS	4	5
TFR1_HUMAN	TFRC	4	5
PDCD6_HUMAN	PDCD6	4	5
R13AX_HUMAN		4	5
SAE2_HUMAN	UBA2	4	5
CBX1_HUMAN	CBX1	4	4
NSF1C_HUMAN	NSFL1C	4	4
1433T_HUMAN	YWHAQ	4	4
LAMC1_HUMAN	LAMC1	4	4
KCD12_HUMAN	KCTD12	4	4
ATX10_HUMAN	ATXN10	4	4
ETFA_HUMAN	ETFA	4	4
ACON_HUMAN	ACO2	4	4
PFD2_HUMAN	PFDN2	4	4
PUR1_HUMAN	PPAT	4	4
UBP2L_HUMAN	UBAP2L	4	4
TBB6_HUMAN	TUBB6	4	4
HCD2_HUMAN	HSD17B10	4	4
KTN1_HUMAN	KTN1	4	4
UBP14_HUMAN	USP14	4	4
RS21_HUMAN	RPS21	4	4
KINH_HUMAN	KIF5B	4	4
PSB6_HUMAN	PSMB6	4	4
KAP2_HUMAN	PRKAR2A	4	4
NOP58_HUMAN	NOP58	4	4
HAP28_HUMAN	PDAP1	4	4
NMT1_HUMAN	NMT1	4	4
APT_HUMAN	APRT	4	4
FUMH_HUMAN	FH	4	4
GLSK_HUMAN	GLS	4	4
NSF_HUMAN	NSF	4	4
PSA7_HUMAN	PSMA7	4	4
DX39B_HUMAN	DDX39B	4	4
TPM3L_HUMAN		4	4
MAP1B_HUMAN	MAP1B	4	4
SEPT7_HUMAN	41889	4	4
FSTL1_HUMAN	FSTL1	4	4
PP2BA_HUMAN	PPP3CA	4	4
PRDX3_HUMAN	PRDX3	4	4
THIL_HUMAN	ACAT1	4	4
TES_HUMAN	TES	4	4
RL14_HUMAN	RPL14	4	4
EIF3H_HUMAN	EIF3H	4	4
RS17L_HUMAN	RPS17L	4	4
PYGL_HUMAN	PYGL	4	4
RCN1_HUMAN	RCN1	4	4
CPSF7_HUMAN	CPSF7	4	4
HDAC1_HUMAN	HDAC1	4	4
COPG1_HUMAN	COPG1	4	4
NCBP1_HUMAN	NCBP1	4	4
PSB1_HUMAN	PSMB1	4	4
RL26_HUMAN	RPL26	4	4
LAP2A_HUMAN	TMPO	4	4
RENT1_HUMAN	UPF1	4	4
CYBP_HUMAN	CACYBP	4	4
TADBP_HUMAN	TARDBP	4	4
KCC2A_HUMAN	CAMK2A	4	4
PUF60_HUMAN	PUF60	4	4
CPSM_HUMAN	CPS1	4	4
DPYL3_HUMAN	DPYSL3	4	4
HNRCL_HUMAN	HNRNPCL1	4	4
S10A4_HUMAN	S100A4	4	4
HS74L_HUMAN	HSPA4L	4	4
PDC6I_HUMAN	PDCD6IP	4	4
K1967_HUMAN	KIAA1967	4	4
SEP11_HUMAN	41893	4	4
DNM1L_HUMAN	DNM1L	4	4
ERF1_HUMAN	ETF1	4	4
IF1AX_HUMAN	EIF1AX	4	4
MPPA_HUMAN	PMPCA	4	4
BAG2_HUMAN	BAG2	4	4
GTF2I_HUMAN	GTF2I	4	4
SYFA_HUMAN	FARSA	4	4
RS9_HUMAN	RPS9	4	4
ACPH_HUMAN	APEH	4	4
SYVC_HUMAN	VARS	4	4
SCFD1_HUMAN	SCFD1	4	4
B2MG_HUMAN	B2M	4	4
RL21_HUMAN	RPL21	4	4
LAMB1_HUMAN	LAMB1	4	4
IF4H_HUMAN	EIF4H	4	4
TAGL_HUMAN	TAGLN	4	4
GMPPA_HUMAN	GMPPA	4	4
SPEE_HUMAN	SRM	4	4
AL9A1_HUMAN	ALDH9A1	4	4
CSTF2_HUMAN	CSTF2	4	4
HMGB3_HUMAN	HMGB3	4	4
GLRX3_HUMAN	GLRX3	4	4
RL34_HUMAN	RPL34	4	4
TCPW_HUMAN	CCT6B	4	4
DHSO_HUMAN	SORD	4	4
FBLN3_HUMAN	EFEMP1	4	4
RU2B_HUMAN	SNRPB2	4	4
EIF3I_HUMAN	EIF3I	4	4
S10A6_HUMAN	S100A6	4	4
PUS7_HUMAN	PUS7	4	4
RL13A_HUMAN	RPL13A	4	4
SSRP1_HUMAN	SSRP1	4	4
TTHY_HUMAN	TTR	3	10
ERG_HUMAN	ERG	3	10
CALM_HUMAN	CALM1	3	8
PRTN3_HUMAN	PRTN3	3	8
ITIH3_HUMAN	ITIH3	3	8
ILEU_HUMAN	SERPINB1	3	7
PLMN_HUMAN	PLG	3	7
VASP_HUMAN	VASP	3	6
CATA_HUMAN	CAT	3	5
NIBL1_HUMAN	FAM129B	3	5
H11_HUMAN	HIST1H1A	3	5
IGHG1_HUMAN	IGHG1	3	5
CAZA2_HUMAN	CAPZA2	3	4
CAPZB_HUMAN	CAPZB	3	4
H2AY_HUMAN	H2AFY	3	4
FA98B_HUMAN	FAM98B	3	4
SRP14_HUMAN	SRP14	3	4
TR112_HUMAN	TRMT112	3	4
RL18_HUMAN	RPL18	3	4
RBBP4_HUMAN	RBBP4	3	4
LKHA4_HUMAN	LTA4H	3	4
S10AC_HUMAN	S100A12	3	4
IF2B1_HUMAN	IGF2BP1	3	4
SRSF9_HUMAN	SRSF9	3	4
ARPC2_HUMAN	ARPC2	3	4
DDB2_HUMAN	DDB2	3	4
CLIC4_HUMAN	CLIC4	3	4
CO4A2_HUMAN	COL4A2	3	4
LSM3_HUMAN	LSM3	3	4
SMD2_HUMAN	SNRPD2	3	4
LG3BP_HUMAN	LGALS3BP	3	4
ICLN_HUMAN	CLNS1A	3	3
DUT_HUMAN	DUT	3	3
TBL1R_HUMAN	TBL1XR1	3	3
PEBP1_HUMAN	PEBP1	3	3
RLA2_HUMAN	RPLP2	3	3
GSTK1_HUMAN	GSTK1	3	3
PFD4_HUMAN	PFDN4	3	3
SQSTM_HUMAN	SQSTM1	3	3
Q5VU59_HUMAN	TPM3	3	3
RS20_HUMAN	RPS20	3	3
MRP_HUMAN	MARCKSL1	3	3
TPM2_HUMAN	TPM2	3	3
VP26A_HUMAN	VPS26A	3	3
MARE1_HUMAN	MAPRE1	3	3
DC1L1_HUMAN	DYNC1LI1	3	3
G3BP2_HUMAN	G3BP2	3	3
AASD1_HUMAN	AARSD1	3	3
IF6_HUMAN	EIF6	3	3
CG050_HUMAN	C7orf50	3	3
PTMS_HUMAN	PTMS	3	3
K6PL_HUMAN	PFKL	3	3
NLTP_HUMAN	SCP2	3	3
SBDS_HUMAN	SBDS	3	3
CBPE_HUMAN	CPE	3	3
CSTF3_HUMAN	CSTF3	3	3
AL1B1_HUMAN	ALDH1B1	3	3
PTRF_HUMAN	PTRF	3	3
ACL6A_HUMAN	ACTL6A	3	3
PSDE_HUMAN	PSMD14	3	3
EIF3C_HUMAN	EIF3C	3	3
RL9_HUMAN	RPL9	3	3
MTAP_HUMAN	MTAP	3	3
DBNL_HUMAN	DBNL	3	3
HMGA1_HUMAN	HMGA1	3	3
CDC37_HUMAN	CDC37	3	3
BRE1A_HUMAN	RNF20	3	3
APEX1_HUMAN	APEX1	3	3
RPB3_HUMAN	POLR2C	3	3
CO5A1_HUMAN	COL5A1	3	3
AN32E_HUMAN	ANP32E	3	3
NUP50_HUMAN	NUP50	3	3
BAX_HUMAN	BAX	3	3
CIRBP_HUMAN	CIRBP	3	3
PUR8_HUMAN	ADSL	3	3
RRP44_HUMAN	DIS3	3	3
DNJA1_HUMAN	DNAJA1	3	3
GALT2_HUMAN	GALNT2	3	3
ZN622_HUMAN	ZNF622	3	3
COX5A_HUMAN	COX5A	3	3
ARPC4_HUMAN	ARPC4	3	3
U3IP2_HUMAN	RRP9	3	3
MMP2_HUMAN	MMP2	3	3
SYCC_HUMAN	CARS	3	3
CNDP2_HUMAN	CNDP2	3	3
MRE11_HUMAN	MRE11A	3	3
SC24C_HUMAN	SEC24C	3	3
SC23A_HUMAN	SEC23A	3	3
TYB10_HUMAN	TMSB10	3	3
PDS5A_HUMAN	PDS5A	3	3
HEBP1_HUMAN	HEBP1	3	3
EFHD2_HUMAN	EFHD2	3	3
SYSC_HUMAN	SARS	3	3
CSN4_HUMAN	COPS4	3	3
VIGLN_HUMAN	HDLBP	3	3
TPD52_HUMAN	TPD52	3	3
PURA2_HUMAN	ADSS	3	3
UMPS_HUMAN	UMPS	3	3
PSME3_HUMAN	PSME3	3	3
EIF2A_HUMAN	EIF2A	3	3
CUL4A_HUMAN	CUL4A	3	3
ANXA3_HUMAN	ANXA3	3	3
DHYS_HUMAN	DHPS	3	3
PCNP_HUMAN	PCNP	3	3
RANG_HUMAN	RANBP1	3	3
GNAS1_HUMAN	GNAS	3	3
KHDR1_HUMAN	KHDRBS1	3	3
PDLI1_HUMAN	PDLIM1	3	3
CSK21_HUMAN	CSNK2A1	3	3
UFO_HUMAN	AXL	3	3
RB11A_HUMAN	RAB11A	3	3
PFD1_HUMAN	PFDN1	3	3
SF3A3_HUMAN	SF3A3	3	3
RL12_HUMAN	RPL12	3	3
PRS10_HUMAN	PSMC6	3	3
MCM4_HUMAN	MCM4	3	3
NDK8_HUMAN	NME2P1	3	3
HXK1_HUMAN	HK1	3	3
SCOT1_HUMAN	OXCT1	3	3
CAB45_HUMAN	SDF4	3	3
AHSA1_HUMAN	AHSA1	3	3
RBBP7_HUMAN	RBBP7	3	3
MCES_HUMAN	RNMT	3	3
SNRPA_HUMAN	SNRPA	3	3
PRP19_HUMAN	PRPF19	3	3
RD23B_HUMAN	RAD23B	3	3
AN32B_HUMAN	ANP32B	3	3
TOM34_HUMAN	TOMM34	3	3
SRP19_HUMAN	SRP19	3	3
DHE3_HUMAN	GLUD1	3	3
PPIL1_HUMAN	PPIL1	3	3
H2A1A_HUMAN	HIST1H2AA	3	3
TTL12_HUMAN	TTLL12	3	3
CBX5_HUMAN	CBX5	3	3
RS12_HUMAN	RPS12	3	3
PFD6_HUMAN	PFDN6	3	3
ATX2L_HUMAN	ATXN2L	3	3
RPAC1_HUMAN	POLR1C	3	3
WDR82_HUMAN	WDR82	3	3
GDN_HUMAN	SERPINE2	3	3
RL27_HUMAN	RPL27	3	3
IF5A1_HUMAN	EIF5A	3	3
TPIS_HUMAN	TPI1	3	3
SORCN_HUMAN	SRI	3	3
BLMH_HUMAN	BLMH	3	3
RL17_HUMAN	RPL17	3	3
LARP1_HUMAN	LARP1	3	3
KAPCA_HUMAN	PRKACA	3	3
IGBP1_HUMAN	IGBP1	3	3
CTBP1_HUMAN	CTBP1	3	3
RD23A_HUMAN	RAD23A	3	3
RS7_HUMAN	RPS7	3	3
TIMP2_HUMAN	TIMP2	3	3
WBP11_HUMAN	WBP11	3	3
ALDR_HUMAN	AKR1B1	3	3
TWF1_HUMAN	TWF1	3	3
EIF3A_HUMAN	EIF3A	3	3
IGKC_HUMAN	IGKC	2	12
HBA_HUMAN	HBA1	2	8
PON1_HUMAN	PON1	2	7
LUM_HUMAN	LUM	2	6
ALDOC_HUMAN	ALDOC	2	6
HMGN2_HUMAN	HMGN2	2	6
SF3A2_HUMAN	SF3A2	2	6
SRSF3_HUMAN	SRSF3	2	5
APOE_HUMAN	APOE	2	4
EWS_HUMAN	EWSR1	2	4
IF2G_HUMAN	EIF2S3	2	4
SMAP_HUMAN	SMAP	2	4
HEP2_HUMAN	SERPIND1	2	4
RA1L2_HUMAN	HNRNPA1L2	2	4
ROAA_HUMAN	HNRNPAB	2	4
CDSN_HUMAN	CDSN	2	4
IGJ_HUMAN	IGJ	2	4
IGHG_RABIT		2	4
H2B1C_HUMAN	HIST1H2BC	2	4
PQBP1_HUMAN	PQBP1	2	3
PSB2_HUMAN	PSMB2	2	3
CCNK_HUMAN	CCNK	2	3
HN1_HUMAN	HN1	2	3
MBL2_HUMAN	MBL2	2	3
DFFA_HUMAN	DFFA	2	3
IGHM_HUMAN	IGHM	2	3
EIF3M_HUMAN	EIF3M	2	3
FA98A_HUMAN	FAM98A	2	3
SSBP_HUMAN	SSBP1	2	3
C1QBP_HUMAN	C1QBP	2	3
CHMP5_HUMAN	CHMP5	2	3
UBE2N_HUMAN	UBE2N	2	3
RL27A_HUMAN	RPL27A	2	3
SUMO2_HUMAN	SUMO2	2	3
NEDD8_HUMAN	NEDD8	2	3
A2BHY4_HUMAN	C4B-1	2	3
FA49A_HUMAN	FAM49A	2	3
BID_HUMAN	BID	2	3
MYL9_HUMAN	MYL9	2	3
CDV3_HUMAN	CDV3	2	3
BYST_HUMAN	BYSL	2	3
ZN207_HUMAN	ZNF207	2	3
H15_HUMAN	HIST1H1B	2	3
ODPB_HUMAN	PDHB	2	3
TBB4B_HUMAN	TUBB4B	2	3
ZA2G_HUMAN	AZGP1	2	3
PPIF_HUMAN	PPIF	2	3
SRSF4_HUMAN	SRSF4	2	3
PSIP1_HUMAN	PSIP1	2	3
TBA4A_HUMAN	TUBA4A	2	3
RL38_HUMAN	RPL38	2	3
FBLN1_HUMAN	FBLN1	2	2
RUXF_HUMAN	SNRPF	2	2
CPSF6_HUMAN	CPSF6	2	2
TXLNA_HUMAN	TXLNA	2	2
GRHPR_HUMAN	GRHPR	2	2
I2BP2_HUMAN	IRF2BP2	2	2
DRG1_HUMAN	DRG1	2	2
ARP5L_HUMAN	ARPC5L	2	2
FA49B_HUMAN	FAM49B	2	2
RPR1B_HUMAN	RPRD1B	2	2
TF3C4_HUMAN	GTF3C4	2	2
GLYC_HUMAN	SHMT1	2	2
SART3_HUMAN	SART3	2	2
CERU_HUMAN	CP	2	2
PP2AA_HUMAN	PPP2CA	2	2
LRRF1_HUMAN	LRRFIP1	2	2
CATZ_HUMAN	CTSZ	2	2
GORS2_HUMAN	GORASP2	2	2
PLOD2_HUMAN	PLOD2	2	2
HN1L_HUMAN	HN1L	2	2
PSA7L_HUMAN	PSMA8	2	2
PROF2_HUMAN	PFN2	2	2
DAG1_HUMAN	DAG1	2	2
DESM_HUMAN	DES	2	2
K1143_HUMAN	KIAA1143	2	2
WIBG_HUMAN	WIBG	2	2
PALLD_HUMAN	PALLD	2	2
CSN3_HUMAN	COPS3	2	2
MPPB_HUMAN	PMPCB	2	2
NCOA5_HUMAN	NCOA5	2	2
UCHL5_HUMAN	UCHL5	2	2
EHD4_HUMAN	EHD4	2	2
CRK_HUMAN	CRK	2	2
BCCIP_HUMAN	BCCIP	2	2
CYTC_HUMAN	CST3	2	2
ECI1_HUMAN	ECI1	2	2
CHM4B_HUMAN	CHMP4B	2	2
CWC27_HUMAN	CWC27	2	2
MSLN_HUMAN	MSLN	2	2
GRWD1_HUMAN	GRWD1	2	2
BAF_HUMAN	BANF1	2	2
PLSL_HUMAN	LCP1	2	2
H2A1B_HUMAN	HIST1H2AB	2	2
PPT1_HUMAN	PPT1	2	2
UGDH_HUMAN	UGDH	2	2
RPAB1_HUMAN	POLR2E	2	2
EIF3G_HUMAN	EIF3G	2	2
PRDX5_HUMAN	PRDX5	2	2
DHSA_HUMAN	SDHA	2	2
ERO1A_HUMAN	ERO1L	2	2
RL23_HUMAN	RPL23	2	2
RPB4_HUMAN	POLR2D	2	2
2ABA_HUMAN	PPP2R2A	2	2
PSME2_HUMAN	PSME2	2	2
DNJC9_HUMAN	DNAJC9	2	2
EIF3D_HUMAN	EIF3D	2	2
EXOS9_HUMAN	EXOSC9	2	2
UBE2T_HUMAN	UBE2T	2	2
TRM1_HUMAN	TRMT1	2	2
STAT3_HUMAN	STAT3	2	2
PLOD3_HUMAN	PLOD3	2	2
ZC3HF_HUMAN	ZC3H15	2	2
GSTM1_HUMAN	GSTM1	2	2
USO1_HUMAN	USO1	2	2
RL31_HUMAN	RPL31	2	2
RS27L_HUMAN	RPS27L	2	2
NXN_HUMAN	NXN	2	2
SKP1_HUMAN	SKP1	2	2
SUCB2_HUMAN	SUCLG2	2	2
UBE2S_HUMAN	UBE2S	2	2
GCN1L_HUMAN	GCN1L1	2	2
TSR1_HUMAN	TSR1	2	2
PPAC_HUMAN	ACP1	2	2
CD2A1_HUMAN	CDKN2A	2	2
CHD4_HUMAN	CHD4	2	2
LPPRC_HUMAN	LRPPRC	2	2
RAB14_HUMAN	RAB14	2	2
ARC1B_HUMAN	ARPC1B	2	2
PNPH_HUMAN	PNP	2	2
PRP4_HUMAN	PRPF4	2	2
ZN593_HUMAN	ZNF593	2	2
PAWR_HUMAN	PAWR	2	2
CN166_HUMAN	C14orf166	2	2
VPS29_HUMAN	VPS29	2	2
PAAF1_HUMAN	PAAF1	2	2
SMC4_HUMAN	SMC4	2	2
GRPE1_HUMAN	GRPEL1	2	2
TBL3_HUMAN	TBL3	2	2
S10AB_HUMAN	S100A11	2	2
MYCBP_HUMAN	MYCBP	2	2
ODO2_HUMAN	DLST	2	2
PABP2_HUMAN	PABPN1	2	2
DHPR_HUMAN	QDPR	2	2
4EBP1_HUMAN	EIF4EBP1	2	2
PDCD4_HUMAN	PDCD4	2	2
P5CR3_HUMAN	PYCRL	2	2
CSRP1_HUMAN	CSRP1	2	2
NOSIP_HUMAN	NOSIP	2	2
RTN4_HUMAN	RTN4	2	2
DNMT1_HUMAN	DNMT1	2	2
CAF1B_HUMAN	CHAF1B	2	2
ANXA5_HUMAN	ANXA5	2	2
PLSI_HUMAN	PLS1	2	2
EXOS6_HUMAN	EXOSC6	2	2
LANC1_HUMAN	LANCL1	2	2
SNX1_HUMAN	SNX1	2	2
SAMP_HUMAN	APCS	2	2
RS15_HUMAN	RPS15	2	2
ARPC3_HUMAN	ARPC3	2	2
FAF1_HUMAN	FAF1	2	2
P4HA2_HUMAN	P4HA2	2	2
CBS_HUMAN	CBS	2	2
CLCA_HUMAN	CLTA	2	2
SPAG7_HUMAN	SPAG7	2	2
ITPA_HUMAN	ITPA	2	2
EI2BA_HUMAN	EIF2B1	2	2
RS27_HUMAN	RPS27	2	2
API5_HUMAN	API5	2	2
VATB2_HUMAN	ATP6V1B2	2	2
UBQL1_HUMAN	UBQLN1	2	2
PCBP2_HUMAN	PCBP2	2	2
KLC1_HUMAN	KLC1	2	2
ESTD_HUMAN	ESD	2	2
DHX16_HUMAN	DHX16	2	2
PAK2_HUMAN	PAK2	2	2
SNX12_HUMAN	SNX12	2	2
IF5_HUMAN	EIF5	2	2
PSPC1_HUMAN	PSPC1	2	2
EIF3J_HUMAN	EIF3J	2	2
PCID2_HUMAN	PCID2	2	2
SGTA_HUMAN	SGTA	2	2
SPT5H_HUMAN	SUPT5H	2	2
IMA7_HUMAN	KPNA6	2	2
IGLL5_HUMAN	IGLL5	2	2
SNUT2_HUMAN	USP39	2	2
SMOC1_HUMAN	SMOC1	2	2
CC124_HUMAN	CCDC124	2	2
GNS_HUMAN	GNS	2	2
CNOT1_HUMAN	CNOT1	2	2
SYMC_HUMAN	MARS	2	2
IBP4_HUMAN	IGFBP4	2	2
PSMD5_HUMAN	PSMD5	2	2
ECHM_HUMAN	ECHS1	2	2
SNX3_HUMAN	SNX3	2	2
RFA2_HUMAN	RPA2	2	2
AMPL_HUMAN	LAP3	2	2
PPME1_HUMAN	PPME1	2	2
PSB7_HUMAN	PSMB7	2	2
TSNAX_HUMAN	TSNAX	2	2
KAD6_HUMAN	TAF9	2	2
RL15_HUMAN	RPL15	2	2
BOLA2_HUMAN	BOLA2	2	2
CYTB_HUMAN	CSTB	2	2
TLE3_HUMAN	TLE3	2	2
GSHR_HUMAN	GSR	2	2
UBE2K_HUMAN	UBE2K	2	2
SRSF7_HUMAN	SRSF7	2	2
AK1A1_HUMAN	AKR1A1	2	2
SPIN1_HUMAN	SPIN1	2	2
MST4_HUMAN	MST4	2	2
PRS6B_HUMAN	PSMC4	2	2
SMC1A_HUMAN	SMC1A	2	2
PXDC2_HUMAN	PLXDC2	2	2
PUR2_HUMAN	GART	2	2
CSDE1_HUMAN	CSDE1	2	2
IMDH1_HUMAN	IMPDH1	2	2
RS23_HUMAN	RPS23	2	2
RPB2_HUMAN	POLR2B	2	2
AP2A1_HUMAN	AP2A1	2	2
RS15A_HUMAN	RPS15A	2	2
PIMT_HUMAN	PCMT1	2	2
RT28_HUMAN	MRPS28	2	2
CPNS1_HUMAN	CAPNS1	2	2
RL35_HUMAN	RPL35	2	2
XPO7_HUMAN	XPO7	2	2
NDKA_HUMAN	NME1	2	2
UBCP1_HUMAN	UBLCP1	2	2
DLDH_HUMAN	DLD	2	2
LYOX_HUMAN	LOX	2	2
ADRM1_HUMAN	ADRM1	2	2
TIAR_HUMAN	TIAL1	2	2
ERP44_HUMAN	ERP44	2	2
CYFP1_HUMAN	CYFIP1	2	2
RL36_HUMAN	RPL36	2	2
RS5_HUMAN	RPS5	2	2
3MG_HUMAN	MPG	2	2
DDX42_HUMAN	DDX42	2	2
THRB_HUMAN	F2	2	2
GRB2_HUMAN	GRB2	2	2
SRRT_HUMAN	SRRT	2	2
KAD1_HUMAN	AK1	2	2
OTUB1_HUMAN	OTUB1	2	2
TYB4_HUMAN	TMSB4X	2	2
QOR_HUMAN	CRYZ	2	2
FBN1_HUMAN	FBN1	2	2
COR1B_HUMAN	CORO1B	2	2
PLD3_HUMAN	PLD3	2	2
LEG3_HUMAN	LGALS3	2	2
RBM4B_HUMAN	RBM4B	2	2
ITB1_HUMAN	ITGB1	2	2
LSG1_HUMAN	LSG1	2	2
PHF5A_HUMAN	PHF5A	2	2
UAP1_HUMAN	UAP1	2	2
CAP7_HUMAN	AZU1	2	2
S10AG_HUMAN	S100A16	2	2
CSN2_HUMAN	COPS2	2	2
RBBP5_HUMAN	RBBP5	2	2
AP1M1_HUMAN	AP1M1	2	2
RL37A_HUMAN	RPL37A	2	2
FBRL_HUMAN	FBL	2	2
ICAL_HUMAN	CAST	2	2
NQO1_HUMAN	NQO1	2	2
TOP2A_HUMAN	TOP2A	2	2
RPB1_HUMAN	POLR2A	2	2
DDX46_HUMAN	DDX46	2	2
EFGM_HUMAN	GFM1	2	2
ERF3A_HUMAN	GSPT1	2	2
MSH2_HUMAN	MSH2	2	2
RAE1L_HUMAN	RAE1	2	2
ATIF1_HUMAN	ATPIF1	2	2
DSRAD_HUMAN	ADAR	2	2
RENR_HUMAN	ATP6AP2	2	2
TRI16_HUMAN	TRIM16	2	2
D9YZV2_HUMAN	TPM1	2	2
P5CS_HUMAN	ALDH18A1	2	2
RL18A_HUMAN	RPL18A	2	2
G3PT_HUMAN	GAPDHS	2	2
AP1B1_HUMAN	AP1B1	2	2
CRIP1_HUMAN	CRIP1	2	2
C1TM_HUMAN	MTHFD1L	2	2
DDX21_HUMAN	DDX21	2	2
PAL4A_HUMAN	PPIAL4A	2	2
TITIN_HUMAN	TTN	2	2

## Sheet: Table C
Table C. List of proteins identified in N_8 (Raw MS Data).
reference	Gene Symbol	Unique	Total
VINC_HUMAN	VCL	53	57
MYH9_HUMAN	MYH9	37	41
ENOA_HUMAN	ENO1	35	80
ACLY_HUMAN	ACLY	32	37
LMNA_HUMAN	LMNA	29	45
EF2_HUMAN	EEF2	29	38
CLH1_HUMAN	CLTC	29	32
ACTA_HUMAN	ACTA2	28	95
ACTN4_HUMAN	ACTN4	28	54
KPYM_HUMAN	PKM	27	56
TERA_HUMAN	VCP	27	35
FLNA_HUMAN	FLNA	27	28
ACTN1_HUMAN	ACTN1	26	42
GRP78_HUMAN	HSPA5	26	34
HSP7C_HUMAN	HSPA8	24	36
EZRI_HUMAN	EZR	24	26
MOES_HUMAN	MSN	24	26
TKT_HUMAN	TKT	23	40
NUCL_HUMAN	NCL	23	35
PGK1_HUMAN	PGK1	23	29
FAS_HUMAN	FASN	22	24
C1TC_HUMAN	MTHFD1	22	24
TRFL_HUMAN	LTF	20	41
HNRPK_HUMAN	HNRNPK	20	25
SYTC_HUMAN	TARS	20	24
CH60_HUMAN	HSPD1	20	23
HSP74_HUMAN	HSPA4	19	20
SND1_HUMAN	SND1	19	19
H90B3_HUMAN	HSP90AB3P	18	33
GANAB_HUMAN	GANAB	18	21
PARP1_HUMAN	PARP1	18	19
DHX9_HUMAN	DHX9	18	19
XRCC5_HUMAN	XRCC5	18	19
EF1A1_HUMAN	EEF1A1	17	41
VIME_HUMAN	VIM	17	26
ALDOA_HUMAN	ALDOA	17	22
IQGA1_HUMAN	IQGAP1	17	20
UBA1_HUMAN	UBA1	17	19
MCM2_HUMAN	MCM2	17	18
CPSM_HUMAN	CPS1	17	17
LPPRC_HUMAN	LRPPRC	17	17
ROA2_HUMAN	HNRNPA2B1	16	37
PRDX1_HUMAN	PRDX1	16	31
SFPQ_HUMAN	SFPQ	16	20
IF4A1_HUMAN	EIF4A1	16	20
PDIA3_HUMAN	PDIA3	16	18
PABP1_HUMAN	PABPC1	16	17
TCPG_HUMAN	CCT3	16	17
1433B_HUMAN	YWHAB	15	19
STIP1_HUMAN	STIP1	15	17
SYEP_HUMAN	EPRS	15	17
GRP75_HUMAN	HSPA9	15	15
U520_HUMAN	SNRNP200	15	15
MCM7_HUMAN	MCM7	15	15
HS90A_HUMAN	HSP90AA1	14	23
1433E_HUMAN	YWHAE	14	21
ENPL_HUMAN	HSP90B1	14	20
DDX17_HUMAN	DDX17	14	18
TCPQ_HUMAN	CCT8	14	18
SYLC_HUMAN	LARS	14	17
CAND1_HUMAN	CAND1	14	15
SAHH_HUMAN	AHCY	14	15
PUR4_HUMAN	PFAS	14	15
SF3B3_HUMAN	SF3B3	14	15
PPIA_HUMAN	PPIA	13	26
RS3_HUMAN	RPS3	13	17
XRCC6_HUMAN	XRCC6	13	16
TAGL2_HUMAN	TAGLN2	13	15
CALD1_HUMAN	CALD1	13	15
TCPD_HUMAN	CCT4	13	15
FUBP1_HUMAN	FUBP1	13	14
PDIA4_HUMAN	PDIA4	13	13
SYIC_HUMAN	IARS	13	13
COPA_HUMAN	COPA	13	13
TBA1A_HUMAN	TUBA1A	12	30
NPM_HUMAN	NPM1	12	25
LDHA_HUMAN	LDHA	12	19
HSP71_HUMAN	HSPA1A	12	15
XPO1_HUMAN	XPO1	12	15
TLN1_HUMAN	TLN1	12	15
GLU2B_HUMAN	PRKCSH	12	14
EF1G_HUMAN	EEF1G	12	14
BPIB1_HUMAN	BPIFB1	12	13
LDHB_HUMAN	LDHB	12	13
XPO2_HUMAN	CSE1L	12	13
TCPB_HUMAN	CCT2	12	13
KTN1_HUMAN	KTN1	12	12
HS105_HUMAN	HSPH1	12	12
DHX15_HUMAN	DHX15	11	18
UBP5_HUMAN	USP5	11	17
BGH3_HUMAN	TGFBI	11	16
FSTL4_HUMAN	FSTL4	11	14
IMB1_HUMAN	KPNB1	11	14
MDHM_HUMAN	MDH2	11	13
TCPA_HUMAN	TCP1	11	13
SP16H_HUMAN	SUPT16H	11	12
PDIA1_HUMAN	P4HB	11	12
PARK7_HUMAN	PARK7	11	12
PLST_HUMAN	PLS3	11	12
SMC2_HUMAN	SMC2	11	11
CO1A1_HUMAN	COL1A1	11	11
TCPH_HUMAN	CCT7	11	11
K6PP_HUMAN	PFKP	11	11
TALDO_HUMAN	TALDO1	11	11
HS90B_HUMAN	HSP90AB1	10	24
G3P_HUMAN	GAPDH	10	23
PROF1_HUMAN	PFN1	10	16
PAIRB_HUMAN	SERBP1	10	14
KAD2_HUMAN	AK2	10	13
NSUN2_HUMAN	NSUN2	10	12
HSPB1_HUMAN	HSPB1	10	12
HNRPQ_HUMAN	SYNCRIP	10	12
SYRC_HUMAN	RARS	10	11
PCNA_HUMAN	PCNA	10	11
SF3A1_HUMAN	SF3A1	10	10
HNRL1_HUMAN	HNRNPUL1	10	10
NONO_HUMAN	NONO	10	10
MCM3_HUMAN	MCM3	10	10
EIF3A_HUMAN	EIF3A	10	10
TCPE_HUMAN	CCT5	10	10
RS4X_HUMAN	RPS4X	10	10
SYYC_HUMAN	YARS	10	10
RS19_HUMAN	RPS19	10	10
RS3A_HUMAN	RPS3A	10	10
LYSC_HUMAN	LYZ	9	31
TBB2A_HUMAN	TUBB2A	9	20
COF1_HUMAN	CFL1	9	17
PPIB_HUMAN	PPIB	9	12
MAP4_HUMAN	MAP4	9	12
ATPB_HUMAN	ATP5B	9	11
HNRPU_HUMAN	HNRNPU	9	10
PYGL_HUMAN	PYGL	9	10
WDR1_HUMAN	WDR1	9	10
SF3B1_HUMAN	SF3B1	9	9
RS18_HUMAN	RPS18	9	9
SYAC_HUMAN	AARS	9	9
SF3B2_HUMAN	SF3B2	9	9
TSP1_HUMAN	THBS1	9	9
DDX5_HUMAN	DDX5	9	9
PA2G4_HUMAN	PA2G4	9	9
RS9_HUMAN	RPS9	9	9
G6PD_HUMAN	G6PD	9	9
TCPZ_HUMAN	CCT6A	9	9
CO3_HUMAN	C3	8	14
H90B2_HUMAN	HSP90AB2P	8	13
IPO5_HUMAN	IPO5	8	12
ANXA1_HUMAN	ANXA1	8	11
CTNA1_HUMAN	CTNNA1	8	11
SMC3_HUMAN	SMC3	8	10
RL6_HUMAN	RPL6	8	10
PSB5_HUMAN	PSMB5	8	9
PGM1_HUMAN	PGM1	8	9
HSP72_HUMAN	HSPA2	8	9
SYG_HUMAN	GARS	8	9
HNRPL_HUMAN	HNRNPL	8	9
DDB1_HUMAN	DDB1	8	9
SERPH_HUMAN	SERPINH1	8	9
TPM1_HUMAN	TPM1	8	8
MCM6_HUMAN	MCM6	8	8
RL4_HUMAN	RPL4	8	8
EIF3B_HUMAN	EIF3B	8	8
HNRPM_HUMAN	HNRNPM	8	8
PSMD1_HUMAN	PSMD1	8	8
MUC5A_HUMAN	MUC5AC	8	8
DMBT1_HUMAN	DMBT1	8	8
G6PI_HUMAN	GPI	8	8
ACTB_HUMAN	ACTB	7	23
HS71L_HUMAN	HSPA1L	7	18
H4_HUMAN	HIST1H4A	7	16
IGHA1_HUMAN	IGHA1	7	12
TRAP1_HUMAN	TRAP1	7	10
PUR9_HUMAN	ATIC	7	10
FUBP2_HUMAN	KHSRP	7	10
LASP1_HUMAN	LASP1	7	10
NASP_HUMAN	NASP	7	10
RS16_HUMAN	RPS16	7	9
PLEC_HUMAN	PLEC	7	9
LAMC1_HUMAN	LAMC1	7	8
EF1D_HUMAN	EEF1D	7	8
U5S1_HUMAN	EFTUD2	7	8
CH10_HUMAN	HSPE1	7	8
SRC8_HUMAN	CTTN	7	8
ATX2L_HUMAN	ATXN2L	7	8
SERA_HUMAN	PHGDH	7	7
EIF3C_HUMAN	EIF3C	7	7
BASP1_HUMAN	BASP1	7	7
SYHC_HUMAN	HARS	7	7
RS14_HUMAN	RPS14	7	7
SYVC_HUMAN	VARS	7	7
ABCE1_HUMAN	ABCE1	7	7
HPT_HUMAN	HP	7	7
NUDC_HUMAN	NUDC	7	7
PUR6_HUMAN	PAICS	7	7
PLOD2_HUMAN	PLOD2	7	7
ACADV_HUMAN	ACADVL	7	7
HXK1_HUMAN	HK1	7	7
RADI_HUMAN	RDX	7	7
LG3BP_HUMAN	LGALS3BP	7	7
SCOT1_HUMAN	OXCT1	7	7
PRDX2_HUMAN	PRDX2	7	7
DDX42_HUMAN	DDX42	7	7
AN32A_HUMAN	ANP32A	7	7
RL7_HUMAN	RPL7	7	7
RCC2_HUMAN	RCC2	7	7
PRP6_HUMAN	PRPF6	7	7
PYR1_HUMAN	CAD	7	7
RL26L_HUMAN	RPL26L1	7	7
SRSF1_HUMAN	SRSF1	6	19
RL40_HUMAN	UBA52	6	17
A2MG_HUMAN	A2M	6	12
G3BP1_HUMAN	G3BP1	6	10
PGAM1_HUMAN	PGAM1	6	10
6PGD_HUMAN	PGD	6	9
CAPR1_HUMAN	CAPRIN1	6	9
4F2_HUMAN	SLC3A2	6	9
H31T_HUMAN	HIST3H3	6	9
IF4B_HUMAN	EIF4B	6	8
IPYR_HUMAN	PPA1	6	8
RAN_HUMAN	RAN	6	8
SAE2_HUMAN	UBA2	6	8
RUVB2_HUMAN	RUVBL2	6	7
GTF2I_HUMAN	GTF2I	6	7
ILF3_HUMAN	ILF3	6	7
GUAA_HUMAN	GMPS	6	7
LMNB1_HUMAN	LMNB1	6	7
GDIB_HUMAN	GDI2	6	7
PRDX6_HUMAN	PRDX6	6	7
1433S_HUMAN	SFN	6	7
TPP2_HUMAN	TPP2	6	7
IF2A_HUMAN	EIF2S1	6	7
MCM5_HUMAN	MCM5	6	7
COPG1_HUMAN	COPG1	6	7
TPD54_HUMAN	TPD52L2	6	6
HS74L_HUMAN	HSPA4L	6	6
KINH_HUMAN	KIF5B	6	6
PRS7_HUMAN	PSMC2	6	6
TPM4_HUMAN	TPM4	6	6
RS8_HUMAN	RPS8	6	6
TNPO1_HUMAN	TNPO1	6	6
FIBB_HUMAN	FGB	6	6
IF4A3_HUMAN	EIF4A3	6	6
MCM4_HUMAN	MCM4	6	6
FUMH_HUMAN	FH	6	6
LKHA4_HUMAN	LTA4H	6	6
PUR1_HUMAN	PPAT	6	6
CAP1_HUMAN	CAP1	6	6
RRP44_HUMAN	DIS3	6	6
GDIA_HUMAN	GDI1	6	6
RL5_HUMAN	RPL5	6	6
NUDT5_HUMAN	NUDT5	6	6
SPTB2_HUMAN	SPTBN1	6	6
HDGF_HUMAN	HDGF	6	6
FKBP4_HUMAN	FKBP4	6	6
AIFM1_HUMAN	AIFM1	6	6
K6PF_HUMAN	PFKM	6	6
METK2_HUMAN	MAT2A	6	6
PSA4_HUMAN	PSMA4	6	6
DDX3X_HUMAN	DDX3X	6	6
AP1B1_HUMAN	AP1B1	6	6
RENT1_HUMAN	UPF1	6	6
RL3_HUMAN	RPL3	6	6
DDX1_HUMAN	DDX1	6	6
RL8_HUMAN	RPL8	6	6
RS11_HUMAN	RPS11	6	6
H2B1B_HUMAN	HIST1H2BB	5	14
TBB1_HUMAN	TUBB1	5	12
CLUS_HUMAN	CLU	5	11
RSSA_HUMAN	RPSA	5	11
TBB3_HUMAN	TUBB3	5	9
H2B1A_HUMAN	HIST1H2BA	5	8
RBMX_HUMAN	RBMX	5	7
PRS8_HUMAN	PSMC5	5	7
STMN1_HUMAN	STMN1	5	7
RS25_HUMAN	RPS25	5	7
SERC_HUMAN	PSAT1	5	7
ANXA2_HUMAN	ANXA2	5	6
CLIC1_HUMAN	CLIC1	5	6
PSB1_HUMAN	PSMB1	5	6
PRDX3_HUMAN	PRDX3	5	6
GBLP_HUMAN	GNB2L1	5	6
IPO9_HUMAN	IPO9	5	6
EIF3H_HUMAN	EIF3H	5	6
BUB3_HUMAN	BUB3	5	6
COPB2_HUMAN	COPB2	5	6
DNJC8_HUMAN	DNAJC8	5	6
TIMP2_HUMAN	TIMP2	5	6
GDIR1_HUMAN	ARHGDIA	5	5
RS6_HUMAN	RPS6	5	5
PSA7_HUMAN	PSMA7	5	5
RL11_HUMAN	RPL11	5	5
RAGP1_HUMAN	RANGAP1	5	5
CDK1_HUMAN	CDK1	5	5
RL13_HUMAN	RPL13	5	5
PSA1_HUMAN	PSMA1	5	5
MYL6_HUMAN	MYL6	5	5
SPEE_HUMAN	SRM	5	5
ELAV1_HUMAN	ELAVL1	5	5
PSMD3_HUMAN	PSMD3	5	5
SRRT_HUMAN	SRRT	5	5
RL23A_HUMAN	RPL23A	5	5
RL30_HUMAN	RPL30	5	5
RBM3_HUMAN	RBM3	5	5
PUR8_HUMAN	ADSL	5	5
PYRG1_HUMAN	CTPS1	5	5
TBCD_HUMAN	TBCD	5	5
HNRPR_HUMAN	HNRNPR	5	5
HAP28_HUMAN	PDAP1	5	5
SYFB_HUMAN	FARSB	5	5
FUBP3_HUMAN	FUBP3	5	5
RS2_HUMAN	RPS2	5	5
NQO1_HUMAN	NQO1	5	5
ZYX_HUMAN	ZYX	5	5
SARNP_HUMAN	SARNP	5	5
PSA_HUMAN	NPEPPS	5	5
PLOD1_HUMAN	PLOD1	5	5
SPTN1_HUMAN	SPTAN1	5	5
PPIL1_HUMAN	PPIL1	5	5
FSCN1_HUMAN	FSCN1	5	5
FLNB_HUMAN	FLNB	5	5
RL22_HUMAN	RPL22	5	5
PTBP1_HUMAN	PTBP1	5	5
SYK_HUMAN	KARS	5	5
SMC1A_HUMAN	SMC1A	5	5
UGPA_HUMAN	UGP2	5	5
RFA1_HUMAN	RPA1	5	5
SMCA5_HUMAN	SMARCA5	5	5
RIR1_HUMAN	RRM1	5	5
ATPA_HUMAN	ATP5A1	5	5
SYQ_HUMAN	QARS	5	5
SEPT2_HUMAN	41884	5	5
PDC6I_HUMAN	PDCD6IP	5	5
NDKA_HUMAN	NME1	5	5
RS13_HUMAN	RPS13	5	5
2AAA_HUMAN	PPP2R1A	5	5
K1967_HUMAN	KIAA1967	5	5
TWF1_HUMAN	TWF1	5	5
PRP8_HUMAN	PRPF8	5	5
SF01_HUMAN	SF1	5	5
ETFB_HUMAN	ETFB	5	5
RL35A_HUMAN	RPL35A	5	5
RU2B_HUMAN	SNRPB2	5	5
SRSF2_HUMAN	SRSF2	4	8
LAC2_HUMAN	IGLC2	4	8
HN1L_HUMAN	HN1L	4	7
HNRPD_HUMAN	HNRNPD	4	7
H12_HUMAN	HIST1H1C	4	7
CAZA1_HUMAN	CAPZA1	4	7
NDK8_HUMAN	NME2P1	4	7
IF5A1_HUMAN	EIF5A	4	7
1433Z_HUMAN	YWHAZ	4	6
PCBP1_HUMAN	PCBP1	4	6
KCD12_HUMAN	KCTD12	4	6
F10A1_HUMAN	ST13	4	6
NIBL1_HUMAN	FAM129B	4	6
VASN_HUMAN	VASN	4	6
SSRP1_HUMAN	SSRP1	4	6
B2MG_HUMAN	B2M	4	6
TFG_HUMAN	TFG	4	6
RU17_HUMAN	SNRNP70	4	6
VATA_HUMAN	ATP6V1A	4	5
1433G_HUMAN	YWHAG	4	5
RL18_HUMAN	RPL18	4	5
Q5VU61_HUMAN	TPM3	4	5
DREB_HUMAN	DBN1	4	5
ROA3_HUMAN	HNRNPA3	4	5
VPS35_HUMAN	VPS35	4	5
RL23_HUMAN	RPL23	4	5
ATX10_HUMAN	ATXN10	4	5
IMA2_HUMAN	KPNA2	4	5
AL9A1_HUMAN	ALDH9A1	4	5
FLII_HUMAN	FLII	4	5
PSMD2_HUMAN	PSMD2	4	5
RCC1_HUMAN	RCC1	4	5
RANG_HUMAN	RANBP1	4	5
NHRF1_HUMAN	SLC9A3R1	4	5
KCRB_HUMAN	CKB	4	5
CO3A1_HUMAN	COL3A1	4	5
LAMB1_HUMAN	LAMB1	4	5
ARP2_HUMAN	ACTR2	4	5
PSB6_HUMAN	PSMB6	4	5
PSA2_HUMAN	PSMA2	4	5
HCD2_HUMAN	HSD17B10	4	5
PRDX5_HUMAN	PRDX5	4	5
IDE_HUMAN	IDE	4	5
RSMB_HUMAN	SNRPB	4	5
TPIS_HUMAN	TPI1	4	5
HPTR_HUMAN	HPR	4	5
MUC5B_HUMAN	MUC5B	4	5
RL17_HUMAN	RPL17	4	5
PPM1G_HUMAN	PPM1G	4	5
CISY_HUMAN	CS	4	5
TES_HUMAN	TES	4	5
MTAP_HUMAN	MTAP	4	5
ALDR_HUMAN	AKR1B1	4	5
TCP4_HUMAN	SUB1	4	5
CBX3_HUMAN	CBX3	4	4
PFD2_HUMAN	PFDN2	4	4
RINI_HUMAN	RNH1	4	4
ERP29_HUMAN	ERP29	4	4
CAPZB_HUMAN	CAPZB	4	4
THIO_HUMAN	TXN	4	4
CDC37_HUMAN	CDC37	4	4
HNRH3_HUMAN	HNRNPH3	4	4
RL24_HUMAN	RPL24	4	4
SK2L2_HUMAN	SKIV2L2	4	4
LIS1_HUMAN	PAFAH1B1	4	4
IPO7_HUMAN	IPO7	4	4
VAT1_HUMAN	VAT1	4	4
NP1L4_HUMAN	NAP1L4	4	4
SYWC_HUMAN	WARS	4	4
1433F_HUMAN	YWHAH	4	4
EF1B_HUMAN	EEF1B2	4	4
IF6_HUMAN	EIF6	4	4
FSTL1_HUMAN	FSTL1	4	4
IMDH2_HUMAN	IMPDH2	4	4
EFTU_HUMAN	TUFM	4	4
EIF3L_HUMAN	EIF3L	4	4
TSR1_HUMAN	TSR1	4	4
HNRH1_HUMAN	HNRNPH1	4	4
OLA1_HUMAN	OLA1	4	4
HMGB1_HUMAN	HMGB1	4	4
TBCA_HUMAN	TBCA	4	4
MARCS_HUMAN	MARCKS	4	4
RTCB_HUMAN	C22orf28	4	4
RL10A_HUMAN	RPL10A	4	4
CBR1_HUMAN	CBR1	4	4
LA_HUMAN	SSB	4	4
ACOC_HUMAN	ACO1	4	4
RLA0L_HUMAN	RPLP0P6	4	4
IF2B3_HUMAN	IGF2BP3	4	4
RL31_HUMAN	RPL31	4	4
PIPNB_HUMAN	PITPNB	4	4
PSA5_HUMAN	PSMA5	4	4
UBAP2_HUMAN	UBAP2	4	4
SMC4_HUMAN	SMC4	4	4
PPIH_HUMAN	PPIH	4	4
PSDE_HUMAN	PSMD14	4	4
CSTF2_HUMAN	CSTF2	4	4
PCNP_HUMAN	PCNP	4	4
RUVB1_HUMAN	RUVBL1	4	4
LIMA1_HUMAN	LIMA1	4	4
PSA6_HUMAN	PSMA6	4	4
DDX21_HUMAN	DDX21	4	4
MRE11_HUMAN	MRE11A	4	4
HPRT_HUMAN	HPRT1	4	4
SC23A_HUMAN	SEC23A	4	4
LONM_HUMAN	LONP1	4	4
AN32B_HUMAN	ANP32B	4	4
ARP3_HUMAN	ACTR3	4	4
CYFP1_HUMAN	CYFIP1	4	4
CLU_HUMAN	KIAA0664	4	4
S10AB_HUMAN	S100A11	4	4
SYNC_HUMAN	NARS	4	4
LACRT_HUMAN	LACRT	4	4
ZA2G_HUMAN	AZGP1	4	4
SAE1_HUMAN	SAE1	4	4
ASNS_HUMAN	ASNS	4	4
RL28_HUMAN	RPL28	4	4
SYDC_HUMAN	DARS	4	4
ROA0_HUMAN	HNRNPA0	4	4
COPD_HUMAN	ARCN1	4	4
PSA3_HUMAN	PSMA3	4	4
PFD1_HUMAN	PFDN1	4	4
ODPB_HUMAN	PDHB	4	4
ACPH_HUMAN	APEH	4	4
GMPPA_HUMAN	GMPPA	4	4
PSD11_HUMAN	PSMD11	4	4
C1TM_HUMAN	MTHFD1L	4	4
DHSO_HUMAN	SORD	4	4
HNRPF_HUMAN	HNRNPF	4	4
PDCD6_HUMAN	PDCD6	4	4
PUF60_HUMAN	PUF60	4	4
RL36_HUMAN	RPL36	4	4
COTL1_HUMAN	COTL1	4	4
EIF3I_HUMAN	EIF3I	4	4
APOA1_HUMAN	APOA1	4	4
ITIH2_HUMAN	ITIH2	3	13
TBB4A_HUMAN	TUBB4A	3	10
CATA_HUMAN	CAT	3	8
TBB5_HUMAN	TUBB	3	8
IGLL5_HUMAN	IGLL5	3	7
ALDOC_HUMAN	ALDOC	3	6
RA1L2_HUMAN	HNRNPA1L2	3	6
FUS_HUMAN	FUS	3	5
PFD5_HUMAN	PFDN5	3	5
ROA1_HUMAN	HNRNPA1	3	5
MAT2B_HUMAN	MAT2B	3	5
CDSN_HUMAN	CDSN	3	5
AK1A1_HUMAN	AKR1A1	3	5
PDLI5_HUMAN	PDLIM5	3	5
H11_HUMAN	HIST1H1A	3	5
PPIE_HUMAN	PPIE	3	5
HNRPC_HUMAN	HNRNPC	3	5
PP2BA_HUMAN	PPP3CA	3	5
IGJ_HUMAN	IGJ	3	5
MYH11_HUMAN	MYH11	3	4
WBP11_HUMAN	WBP11	3	4
E9PBV3_HUMAN	SBSN	3	4
BAX_HUMAN	BAX	3	4
IGKC_HUMAN	IGKC	3	4
TBB6_HUMAN	TUBB6	3	4
RB11A_HUMAN	RAB11A	3	4
RL10_HUMAN	RPL10	3	4
ML12A_HUMAN	MYL12A	3	4
GRHPR_HUMAN	GRHPR	3	4
F120A_HUMAN	FAM120A	3	4
TFR1_HUMAN	TFRC	3	4
PTMS_HUMAN	PTMS	3	4
RUXE_HUMAN	SNRPE	3	4
CATZ_HUMAN	CTSZ	3	4
CBX1_HUMAN	CBX1	3	4
RL7A_HUMAN	RPL7A	3	4
EXOS1_HUMAN	EXOSC1	3	4
OTUB1_HUMAN	OTUB1	3	4
HNRDL_HUMAN	HNRPDL	3	4
TYB4_HUMAN	TMSB4X	3	4
RS23_HUMAN	RPS23	3	4
GLSK_HUMAN	GLS	3	4
HCFC1_HUMAN	HCFC1	3	4
PTPRF_HUMAN	PTPRF	3	4
AMPL_HUMAN	LAP3	3	4
LSM3_HUMAN	LSM3	3	4
RL15_HUMAN	RPL15	3	4
CYC_HUMAN	CYCS	3	4
MPPB_HUMAN	PMPCB	3	4
GNS_HUMAN	GNS	3	4
NACA_HUMAN	NACA	3	3
PEBP1_HUMAN	PEBP1	3	3
YBOX1_HUMAN	YBX1	3	3
LRRF1_HUMAN	LRRFIP1	3	3
TPM3L_HUMAN		3	3
PDIA6_HUMAN	PDIA6	3	3
RS20_HUMAN	RPS20	3	3
ACON_HUMAN	ACO2	3	3
SRP14_HUMAN	SRP14	3	3
PDCD5_HUMAN	PDCD5	3	3
TPM2_HUMAN	TPM2	3	3
ARF1_HUMAN	ARF1	3	3
GSTP1_HUMAN	GSTP1	3	3
UBP2L_HUMAN	UBAP2L	3	3
PNPH_HUMAN	PNP	3	3
NCBP1_HUMAN	NCBP1	3	3
NLTP_HUMAN	SCP2	3	3
EIF2A_HUMAN	EIF2A	3	3
APT_HUMAN	APRT	3	3
HMGB2_HUMAN	HMGB2	3	3
EMAL4_HUMAN	EML4	3	3
MDHC_HUMAN	MDH1	3	3
SC24C_HUMAN	SEC24C	3	3
NMT1_HUMAN	NMT1	3	3
GSTM1_HUMAN	GSTM1	3	3
LRC47_HUMAN	LRRC47	3	3
RNZ2_HUMAN	ELAC2	3	3
SNAA_HUMAN	NAPA	3	3
HAT1_HUMAN	HAT1	3	3
EIF3F_HUMAN	EIF3F	3	3
CHM4B_HUMAN	CHMP4B	3	3
SYMC_HUMAN	MARS	3	3
CAPG_HUMAN	CAPG	3	3
ECI1_HUMAN	ECI1	3	3
FIBG_HUMAN	FGG	3	3
PPAC_HUMAN	ACP1	3	3
SG2A1_HUMAN	SCGB2A1	3	3
IF2B1_HUMAN	IGF2BP1	3	3
RS24_HUMAN	RPS24	3	3
G3BP2_HUMAN	G3BP2	3	3
RS28_HUMAN	RPS28	3	3
RM12_HUMAN	MRPL12	3	3
NRDC_HUMAN	NRD1	3	3
SNRPA_HUMAN	SNRPA	3	3
PSB4_HUMAN	PSMB4	3	3
SC31A_HUMAN	SEC31A	3	3
VIGLN_HUMAN	HDLBP	3	3
COX5A_HUMAN	COX5A	3	3
UBC12_HUMAN	UBE2M	3	3
PTN11_HUMAN	PTPN11	3	3
NEUR1_HUMAN	NEU1	3	3
CPNS1_HUMAN	CAPNS1	3	3
RS5_HUMAN	RPS5	3	3
MSH2_HUMAN	MSH2	3	3
DNMT1_HUMAN	DNMT1	3	3
RECQ1_HUMAN	RECQL	3	3
CBS_HUMAN	CBS	3	3
ARPC2_HUMAN	ARPC2	3	3
SUCB2_HUMAN	SUCLG2	3	3
TAGL_HUMAN	TAGLN	3	3
PSMD4_HUMAN	PSMD4	3	3
USO1_HUMAN	USO1	3	3
RL12_HUMAN	RPL12	3	3
DPYL1_HUMAN	CRMP1	3	3
AL7A1_HUMAN	ALDH7A1	3	3
IDHC_HUMAN	IDH1	3	3
ARPC4_HUMAN	ARPC4	3	3
RS21_HUMAN	RPS21	3	3
CPSF7_HUMAN	CPSF7	3	3
RBM10_HUMAN	RBM10	3	3
XPO7_HUMAN	XPO7	3	3
GNPI1_HUMAN	GNPDA1	3	3
ACL6A_HUMAN	ACTL6A	3	3
CUL4A_HUMAN	CUL4A	3	3
MYH10_HUMAN	MYH10	3	3
CLIC4_HUMAN	CLIC4	3	3
TPM3_HUMAN	TPM3	3	3
ZG16B_HUMAN	ZG16B	3	3
RL9_HUMAN	RPL9	3	3
COPB_HUMAN	COPB1	3	3
RS15A_HUMAN	RPS15A	3	3
PRS10_HUMAN	PSMC6	3	3
PRS6B_HUMAN	PSMC4	3	3
PRS4_HUMAN	PSMC1	3	3
AQR_HUMAN	AQR	3	3
IF4H_HUMAN	EIF4H	3	3
RPAB3_HUMAN	POLR2H	3	3
CSRP2_HUMAN	CSRP2	3	3
ANM5_HUMAN	PRMT5	3	3
UFO_HUMAN	AXL	3	3
CO5A1_HUMAN	COL5A1	3	3
GCN1L_HUMAN	GCN1L1	3	3
CPSF5_HUMAN	NUDT21	3	3
ACACA_HUMAN	ACACA	3	3
BRE1A_HUMAN	RNF20	3	3
ESTD_HUMAN	ESD	3	3
HGB1A_HUMAN	HMGB1P1	3	3
KCY_HUMAN	CMPK1	3	3
S10A6_HUMAN	S100A6	3	3
CBX5_HUMAN	CBX5	3	3
CCAR1_HUMAN	CCAR1	3	3
DCTN1_HUMAN	DCTN1	3	3
PIMT_HUMAN	PCMT1	3	3
FEN1_HUMAN	FEN1	3	3
ZCCHV_HUMAN	ZC3HAV1	3	3
RL27_HUMAN	RPL27	3	3
AP2A1_HUMAN	AP2A1	3	3
ETFA_HUMAN	ETFA	3	3
LEG1_HUMAN	LGALS1	3	3
COR1C_HUMAN	CORO1C	3	3
S10A4_HUMAN	S100A4	3	3
SORCN_HUMAN	SRI	3	3
RAB1A_HUMAN	RAB1A	3	3
RL34_HUMAN	RPL34	3	3
UBA6_HUMAN	UBA6	3	3
PUS7_HUMAN	PUS7	3	3
GLYM_HUMAN	SHMT2	3	3
EIF3E_HUMAN	EIF3E	3	3
RL18A_HUMAN	RPL18A	3	3
GELS_HUMAN	GSN	3	3
UBP7_HUMAN	USP7	3	3
PSD13_HUMAN	PSMD13	3	3
ADHX_HUMAN	ADH5	3	3
BRE1B_HUMAN	RNF40	3	3
PAL4A_HUMAN	PPIAL4A	3	3
MUC7_HUMAN	MUC7	3	3
MTNA_HUMAN	MRI1	3	3
HBA_HUMAN	HBA1	2	8
MTPN_HUMAN	MTPN	2	4
ITIH1_HUMAN	ITIH1	2	4
HBB_HUMAN	HBB	2	4
SET_HUMAN	SET	2	4
ROAA_HUMAN	HNRNPAB	2	4
GDE_HUMAN	AGL	2	4
PSB3_HUMAN	PSMB3	2	3
TR112_HUMAN	TRMT112	2	3
H2AY_HUMAN	H2AFY	2	3
1433T_HUMAN	YWHAQ	2	3
RPAC1_HUMAN	POLR1C	2	3
PSA7L_HUMAN	PSMA8	2	3
PCH2_HUMAN	TRIP13	2	3
GSTK1_HUMAN	GSTK1	2	3
AIMP1_HUMAN	AIMP1	2	3
VP26A_HUMAN	VPS26A	2	3
RL29_HUMAN	RPL29	2	3
NGAL_HUMAN	LCN2	2	3
SRSF6_HUMAN	SRSF6	2	3
PLIN3_HUMAN	PLIN3	2	3
DX39A_HUMAN	DDX39A	2	3
CG050_HUMAN	C7orf50	2	3
ZN622_HUMAN	ZNF622	2	3
APOB_HUMAN	APOB	2	3
AT1A1_HUMAN	ATP1A1	2	3
H2A1A_HUMAN	HIST1H2AA	2	3
SPT5H_HUMAN	SUPT5H	2	3
FA49A_HUMAN	FAM49A	2	3
CNDP2_HUMAN	CNDP2	2	3
THOC4_HUMAN	ALYREF	2	3
RS10L_HUMAN	RPS10P5	2	3
CALR_HUMAN	CALR	2	3
SEPT9_HUMAN	41891	2	3
2A5D_HUMAN	PPP2R5D	2	3
PLSL_HUMAN	LCP1	2	3
SRSF7_HUMAN	SRSF7	2	3
PSME1_HUMAN	PSME1	2	3
RAB7A_HUMAN	RAB7A	2	3
LAP2A_HUMAN	TMPO	2	3
ANM1_HUMAN	PRMT1	2	3
QSOX1_HUMAN	QSOX1	2	3
FKB10_HUMAN	FKBP10	2	3
ZFR_HUMAN	ZFR	2	3
PPIF_HUMAN	PPIF	2	3
DX39B_HUMAN	DDX39B	2	3
NUMA1_HUMAN	NUMA1	2	3
RUXF_HUMAN	SNRPF	2	2
MYG1_HUMAN	C12orf10	2	2
PLOD3_HUMAN	PLOD3	2	2
PP2AA_HUMAN	PPP2CA	2	2
PSB2_HUMAN	PSMB2	2	2
RL19_HUMAN	RPL19	2	2
UCHL3_HUMAN	UCHL3	2	2
DC1I2_HUMAN	DYNC1I2	2	2
RBM8A_HUMAN	RBM8A	2	2
PALLD_HUMAN	PALLD	2	2
PDS5A_HUMAN	PDS5A	2	2
RL27A_HUMAN	RPL27A	2	2
STRAP_HUMAN	STRAP	2	2
3HIDH_HUMAN	HIBADH	2	2
DUT_HUMAN	DUT	2	2
Q5VU59_HUMAN	TPM3	2	2
ARP5L_HUMAN	ARPC5L	2	2
PRS6A_HUMAN	PSMC3	2	2
THIL_HUMAN	ACAT1	2	2
DCPS_HUMAN	DCPS	2	2
IGHM_HUMAN	IGHM	2	2
UBE2N_HUMAN	UBE2N	2	2
CSRP1_HUMAN	CSRP1	2	2
BASI_HUMAN	BSG	2	2
UGDH_HUMAN	UGDH	2	2
RS27_HUMAN	RPS27	2	2
EXOS9_HUMAN	EXOSC9	2	2
PSAL_HUMAN	NPEPPSL1	2	2
CD2A1_HUMAN	CDKN2A	2	2
HNRL2_HUMAN	HNRNPUL2	2	2
ECHM_HUMAN	ECHS1	2	2
CNPY2_HUMAN	CNPY2	2	2
SYSC_HUMAN	SARS	2	2
6PGL_HUMAN	PGLS	2	2
CI114_HUMAN	C9orf114	2	2
SMD3_HUMAN	SNRPD3	2	2
MARE1_HUMAN	MAPRE1	2	2
PDCD4_HUMAN	PDCD4	2	2
ABCF1_HUMAN	ABCF1	2	2
NSF1C_HUMAN	NSFL1C	2	2
4EBP1_HUMAN	EIF4EBP1	2	2
SPAG7_HUMAN	SPAG7	2	2
PSD12_HUMAN	PSMD12	2	2
EIF3G_HUMAN	EIF3G	2	2
LV302_HUMAN		2	2
MVP_HUMAN	MVP	2	2
VPS29_HUMAN	VPS29	2	2
UBE2K_HUMAN	UBE2K	2	2
SMD1_HUMAN	SNRPD1	2	2
PCID2_HUMAN	PCID2	2	2
HMGB3_HUMAN	HMGB3	2	2
PA1B3_HUMAN	PAFAH1B3	2	2
P4R3A_HUMAN	SMEK1	2	2
KIF5A_HUMAN	KIF5A	2	2
PXDN_HUMAN	PXDN	2	2
UN45A_HUMAN	UNC45A	2	2
CYR61_HUMAN	CYR61	2	2
CALM_HUMAN	CALM1	2	2
QOR_HUMAN	CRYZ	2	2
IF2GL_HUMAN	EIF2S3L	2	2
FA98B_HUMAN	FAM98B	2	2
CD2B2_HUMAN	CD2BP2	2	2
AL1B1_HUMAN	ALDH1B1	2	2
TIMP1_HUMAN	TIMP1	2	2
PLD3_HUMAN	PLD3	2	2
ANXA5_HUMAN	ANXA5	2	2
CYTB_HUMAN	CSTB	2	2
NOP58_HUMAN	NOP58	2	2
TIGAR_HUMAN	TIGAR	2	2
SG1D1_HUMAN	SCGB1D1	2	2
KLC1_HUMAN	KLC1	2	2
CCD43_HUMAN	CCDC43	2	2
CBPE_HUMAN	CPE	2	2
PP4C_HUMAN	PPP4C	2	2
LSM12_HUMAN	LSM12	2	2
AATM_HUMAN	GOT2	2	2
CYBP_HUMAN	CACYBP	2	2
PUR2_HUMAN	GART	2	2
KAD1_HUMAN	AK1	2	2
SEP11_HUMAN	41893	2	2
DNJC9_HUMAN	DNAJC9	2	2
SH3L1_HUMAN	SH3BGRL	2	2
IPYR2_HUMAN	PPA2	2	2
CDV3_HUMAN	CDV3	2	2
ADRM1_HUMAN	ADRM1	2	2
TBL3_HUMAN	TBL3	2	2
TF3C4_HUMAN	GTF3C4	2	2
NUP93_HUMAN	NUP93	2	2
CT043_HUMAN	C20orf43	2	2
RPB2_HUMAN	POLR2B	2	2
CFAB_HUMAN	CFB	2	2
FABD_HUMAN	MCAT	2	2
UFD1_HUMAN	UFD1L	2	2
AN32E_HUMAN	ANP32E	2	2
LEG3_HUMAN	LGALS3	2	2
DBNL_HUMAN	DBNL	2	2
HDAC1_HUMAN	HDAC1	2	2
CTNB1_HUMAN	CTNNB1	2	2
DPP9_HUMAN	DPP9	2	2
GRB2_HUMAN	GRB2	2	2
KAP2_HUMAN	PRKAR2A	2	2
NAA15_HUMAN	NAA15	2	2
DDX47_HUMAN	DDX47	2	2
UCHL5_HUMAN	UCHL5	2	2
LCN15_HUMAN	LCN15	2	2
UB2V2_HUMAN	UBE2V2	2	2
CSN5_HUMAN	COPS5	2	2
GEMI5_HUMAN	GEMIN5	2	2
KTHY_HUMAN	DTYMK	2	2
SNUT2_HUMAN	USP39	2	2
CSDE1_HUMAN	CSDE1	2	2
PP1A_HUMAN	PPP1CA	2	2
NID1_HUMAN	NID1	2	2
DSG2_HUMAN	DSG2	2	2
PTPRK_HUMAN	PTPRK	2	2
PPT1_HUMAN	PPT1	2	2
SPT6H_HUMAN	SUPT6H	2	2
BCAT1_HUMAN	BCAT1	2	2
SMD2_HUMAN	SNRPD2	2	2
NOP2_HUMAN	NOP2	2	2
HPDL_HUMAN	HPDL	2	2
KAD6_HUMAN	TAF9	2	2
PEDF_HUMAN	SERPINF1	2	2
STAT3_HUMAN	STAT3	2	2
GDS1_HUMAN	RAP1GDS1	2	2
MUC18_HUMAN	MCAM	2	2
LYPA1_HUMAN	LYPLA1	2	2
EIF3J_HUMAN	EIF3J	2	2
DHYS_HUMAN	DHPS	2	2
GMPPB_HUMAN	GMPPB	2	2
PURA2_HUMAN	ADSS	2	2
PXDC2_HUMAN	PLXDC2	2	2
ITB1_HUMAN	ITGB1	2	2
PDLI7_HUMAN	PDLIM7	2	2
ANXA3_HUMAN	ANXA3	2	2
KV201_HUMAN		2	2
PIN4_HUMAN	PIN4	2	2
IF5_HUMAN	EIF5	2	2
SRPK2_HUMAN	SRPK2	2	2
MAOX_HUMAN	ME1	2	2
AACT_HUMAN	SERPINA3	2	2
RT28_HUMAN	MRPS28	2	2
PABP4_HUMAN	PABPC4	2	2
BACH_HUMAN	ACOT7	2	2
SYCC_HUMAN	CARS	2	2
LGUL_HUMAN	GLO1	2	2
GALK1_HUMAN	GALK1	2	2
KDM1A_HUMAN	KDM1A	2	2
NLE1_HUMAN	NLE1	2	2
GAPR1_HUMAN	GLIPR2	2	2
PLAP_HUMAN	PLAA	2	2
ODO1_HUMAN	OGDH	2	2
SBDS_HUMAN	SBDS	2	2
PSME2_HUMAN	PSME2	2	2
DCTN2_HUMAN	DCTN2	2	2
Q504U3_HUMAN	PKM2	2	2
HNRCL_HUMAN	HNRNPCL1	2	2
IF2P_HUMAN	EIF5B	2	2
LSG1_HUMAN	LSG1	2	2
TOE1_HUMAN	TOE1	2	2
LEO1_HUMAN	LEO1	2	2
TSNAX_HUMAN	TSNAX	2	2
NOSIP_HUMAN	NOSIP	2	2
ENPLL_HUMAN	HSP90B2P	2	2
MSLN_HUMAN	MSLN	2	2
TXND5_HUMAN	TXNDC5	2	2
MOV10_HUMAN	MOV10	2	2
TPPC3_HUMAN	TRAPPC3	2	2
IQGA2_HUMAN	IQGAP2	2	2
P5CS_HUMAN	ALDH18A1	2	2
TCEA1_HUMAN	TCEA1	2	2
P66A_HUMAN	GATAD2A	2	2
RFA2_HUMAN	RPA2	2	2
SGTA_HUMAN	SGTA	2	2
GPD1L_HUMAN	GPD1L	2	2
RS12_HUMAN	RPS12	2	2
RAC1_HUMAN	RAC1	2	2
DNJC7_HUMAN	DNAJC7	2	2
KAPCA_HUMAN	PRKACA	2	2
SDC4_HUMAN	SDC4	2	2
CSN1_HUMAN	GPS1	2	2
CUL1_HUMAN	CUL1	2	2
ILKAP_HUMAN	ILKAP	2	2
DNLI1_HUMAN	LIG1	2	2
H2B1C_HUMAN	HIST1H2BC	2	2
PREP_HUMAN	PITRM1	2	2
TTL12_HUMAN	TTLL12	2	2
PIR_HUMAN	PIR	2	2
CAN1_HUMAN	CAPN1	2	2
DHX16_HUMAN	DHX16	2	2
CN166_HUMAN	C14orf166	2	2
OGFR_HUMAN	OGFR	2	2
UBP10_HUMAN	USP10	2	2
RS7_HUMAN	RPS7	2	2
PSMD8_HUMAN	PSMD8	2	2
ATIF1_HUMAN	ATPIF1	2	2
SSBP_HUMAN	SSBP1	2	2
AP2B1_HUMAN	AP2B1	2	2
PYGB_HUMAN	PYGB	2	2
UAP1_HUMAN	UAP1	2	2
FHL3_HUMAN	FHL3	2	2
IMDH1_HUMAN	IMPDH1	2	2
PSB7_HUMAN	PSMB7	2	2
PSPC1_HUMAN	PSPC1	2	2
RAE1L_HUMAN	RAE1	2	2
VDAC2_HUMAN	VDAC2	2	2
MTNB_HUMAN	APIP	2	2
TADBP_HUMAN	TARDBP	2	2
ENY2_HUMAN	ENY2	2	2
G3PT_HUMAN	GAPDHS	2	2
RPB1_HUMAN	POLR2A	2	2
OSGEP_HUMAN	OSGEP	2	2

[truncated: 2 more sheets: Table D, Table E]
